# Supplementary material for: RNA-Seq transcriptome reveals different molecular responses during human and mouse oocyte maturation and fertilization
Source: BMC Genomics. 2020 Jul 10;21:475. doi: 10.1186/s12864-020-06885-4 (PMC7350670; doi:10.1186/s12864-020-06885-4)
Supplement: Supplementary file 1 — Additional file 1. Mouse GV oocyte-specific expressed gene list. [file 12864_2020_6885_MOESM1_ESM.csv]

Gene
Fam109a
Gpx2
Cd22
Zscan22
Gm7030
Tst
C1qtnf7
Pcdhga2
Rpl24
Gprc5b
Mrc2
D630033O11Rik
Klhl31
Cuzd1
Eva1b
Fas
Sfrp1
Prss36
4930546K05Rik
Kctd15
Tmprss13
Akr1c18
Tfeb
Kir3dl2
Cyp2t4
Ovol2
Phf11b
Magee1
Fbxo4
Six5
Pomc
Itih3
Krt1
Xaf1
AI464131
Dnase1
Rnf208
4921515E04Rik
Irak3
Prkcdbp
Fam26e
Jade1
Mybpc3
Chst8
Tmem179
Gm16712
4930455D15Rik
Gm20878
Fancf
Tssk2
Gm11744
Gm15417
Zcchc12
A630075F10Rik
Vmn2r82
Ppp1r3g
Cct6b
Gm11595
2310040G24Rik
2900008C10Rik
Msx3
Pcdh17
Gm2030
Tspan4
Ccdc33
Aga
Lrrc10
Zfp786
Gstt1
A330033J07Rik
Lrrc73
Sp6
Helz2
Gm29805
Tmem40
1700065I16Rik
Tomm40l
Noxa1
Hck
Zmynd15
Prl2c5
Abracl
Rabep2
Ociad2
Tgfb1i1
4933413G19Rik
Wnt3
Crocc
Ces1b
Gm15816
Rhox2d
2010204K13Rik
Spns3
Gm10416
Tlx3
Sh2d7
Cyp2d26
Kif5a
Asb6
Gm10548
Zfp771
Rnase1
Rdh5
Hdhd3
Olig2
Ropn1
Pde11a
Gsta3
Chmp6
Gpr179
1700012D14Rik
Cfap126
Gdf1
Gm19395
Rnh1
Srcin1
S100a13
Afm
Klrb1
Gm12709
Vpreb3
BC025920
Gm933
4930405J17Rik
Ccdc13
2510009E07Rik
Ugt3a1
Dvl1
Rsph1
Ptger1
Emc9
Vim
Slc38a3
F420014N23Rik
Arhgap27
Ccdc81
Nat1
Tmprss5
4932414N04Rik
AI854517
H2afy2
Aldh3b2
Ifi27
Cacng6
Ccdc142
Xbp1
Slc6a8
9630028H03Rik
Lrrc3b
St8sia4
BB287469
Olfr420
Cblc
4930455J16Rik
Mturn
1700111N16Rik
Alox8
Gm5523
Apbb3
1700084E18Rik
Mt2
Gpr128
Lilra5
Hoxc13
Mapkapk2
Mrpl23
Vnn3
A630095N17Rik
BC055402
Gadl1
Agrp
Prss43
Kifc2
Olfr318
Defb7
1700001P01Rik
Gm9855
Lect2
Gabrd
Cln5
9330151L19Rik
Wnt8a
Dlx5
5330426P16Rik
Anxa1
Kptn
Amy2a4
Sult2a1
Tmed1
Olfr131
Ugt1a5
Klf3
Isg20l2
Serp2
Susd2
1600014C10Rik
Gstm4
5430416N02Rik
Gm20300
4930444P10Rik
Peg13
Klhl41
Wipf1
Col20a1
Ankar
5033403H07Rik
Pcdhga10
2310002D06Rik
Olfr1347
Egfl7
Zfp459
Unc119
Plg
Ccdc159
Zbtb4
Npy1r
6030419C18Rik
St3gal4
Pi15
Ang6
Gm21283
6430571L13Rik
Clstn3
Nlrp3
I730030J21Rik
Ntrk1
Nlrp10
1700003P14Rik
Aldob
Milr1
Klhl35
Arl13a
Cdkn2c
Gm11541
D7Ertd143e
Ccr10
Pcdhgc5
Olfr317
Clca5
Gsx2
Wfdc15b
Maged2
2810408A11Rik
4931406H21Rik
Jak3
1700028D13Rik
Elf5
Il9
Gm20324
Gp6
Cpz
Irf5
Uqcr11
4931440F15Rik
Maf
1110015O18Rik
Dlgap3
Spsb2
Slc25a29
Fbxo48
Vmn1r36
Il11ra2
Gpx7
Trp53bp2
Lgals4
Lmo2
4933427E13Rik
1700007G11Rik
Asl
Upk3a
Fyb
Sardh
Mep1a
Map3k3
1700052K11Rik
Pcp4
Erap1
Ankle1
Ccl22
Idh2
H2-T22
4933440J02Rik
Ctss
Ccl19
Pou6f1
Olfr209
Il5ra
Pp2d1
Asb17
Capsl
Esp8
AY761184
Ctse
Rps6ka4
Hsfy2
Spata31d1b
2300005B03Rik
Figf
Dhrs7
Asb9
BC061194
Kcnj8
Cebpb
Cdh10
Wfdc10
Kcnj10
Sfta2
Nlrc5
Gpihbp1
Prss32
Gm16532
Smim22
Fut4
AU022754
Ltbp1
Glt8d2
Tmbim7
Tgtp2
3010033K07Rik
Micalcl
Slc5a1
Trim8
Trpv5
Pcdh7
C530005A16Rik
Cyp3a44
Nxnl1
Rnf183
Aldh1a7
1700025F24Rik
6330418K02Rik
Cenpb
Stac
Zfp872
Prss23
Zfp647
Gapdhs
Vmn1r57
Plcb2
Tulp1
Eno3
Ccdc129
BC049715
Rassf7
4930444F02Rik
Fjx1
B430010I23Rik
Tspear
Rab40c
Gm5934
Csf1r
Gucy2g
Cspg4
Pilrb1
Ajuba
Cnnm1
Thtpa
Sphkap
Aoc2
Dpysl4
Gm2115
Samt2
1700086L19Rik
Fam92b
Rbmxl2
Gm4532
1700030F04Rik
Gm20139
Mtmr1
Exoc8
Gm5941
Gbp3
Gm6297
D430041D05Rik
Cbx6
Ugt1a9
Scimp
Gimap6
Icam4
BC049762
C1ra
Gm5166
Nmrk1
Kirrel
Snhg14
Cd24a
Stpg2
4930526L06Rik
Samsn1
Tbx15
Tmem88
Chrac1
Abcg2
Gm829
Rnf138rt1
Hdgfl1
C130026L21Rik
Wtip
Clca4c
Rap1gap
Tmem35
4932441J04Rik
Sox18
Krt82
Vegfb
Fes
Dlk2
S100a7a
Csf3r
1700109G15Rik
Tldc2
Gm4133
Gm13308
Tmem211
Loxl3
Gchfr
4933428C19Rik
Thbs1
Cox7a1
Fam114a1
Triml2
Vmn1r91
Gpr176
Retn
Ifit3
Tns1
Faim3
Npas1
Cyp2c50
Eomes
Hdac5
Synpo2
AI197445
Btnl2
Fundc2
Tmc1
Gng7
Pvrl4
Snf8
Rasip1
Irs2
Tmem100
Zc3h12a
Olfr1213
Gpr110
2410016O06Rik
A930019D19Rik
4930447K03Rik
Smad7
Ikzf3
Car13
A330049N07Rik
Cdh26
Slc25a2
Pcdhb20
Cdk5r1
Crygb
Btbd16
Cyp2a22
2900076A07Rik
6530402F18Rik
Gm3776
Kazald1
Flywch2
Pik3r6
Arl4c
C1s2
9330162012Rik
Tmem247
Pou2af1
BC029214
Rhoc
Acyp2
Inhbc
Leprel4
Rhox4e
Pou3f2
Olfr1431
Sftpc
Gm17689
1810030O07Rik
Gm5577
Wnt10b
Sohlh1
Toporsl
Slc12a4
Gm10696
Gm5414
Krtcap2
LOC100504703
Trim9
Ephx3
A330032B11Rik
Foxa3
2210010C04Rik
Enpp6
4933433G15Rik
Nfkbil1
Calcb
Bmp1
Pnma2
Clu
Plekhd1
Card14
Casp4
Pea15a
Fkbp10
4732490B19Rik
Bok
Mak16
Haghl
4930525G20Rik
Igfbpl1
Tpcn2
Scrg1
Cfc1
Ccdc88b
Tmsb15b1
C430049B03Rik
Ccdc17
Tnfrsf18
Sost
Ano9
4930517E11Rik
Krt74
Hspb3
Mocs3
Olfr156
P2rx5
Lipg
Actl7b
BC024139
Grip2
Clec4a1
Rhox3h
Cav2
Ppp1r14d
Ak3
Slc4a11
Pde6h
BC048562
Scn5a
Gdpd2
Gm9112
Slc13a2os
Adam4
Pcdh8
Ngfrap1
Adam23
Cish
Zbtb16
Vcan
4930570G19Rik
Olfr834
4930522O17Rik
Gm7102
Tnfrsf26
Olfr665
Bcl6b
1700049E15Rik
Vmn1r185
Hs3st2
Clps
Mboat1
Xylt2
Gm12596
Sh2b2
Mt1
4833423E24Rik
4932429P05Rik
4921507L20Rik
Igfbp4
Olfr629
Gm1673
Gprin3
Zbtb3
Rnf222
Camk2n1
A230020J21Rik
Msrb2
Gadd45g
Ceacam18
Mug2
1700125H20Rik
Olfr768
1810024B03Rik
Gmppb
Glis2
Aldh1l2
Hlf
Itga1
Fam193b
Naip5
Crnn
A930001C03Rik
Ocstamp
Me3
Qprt
4921511I17Rik
Rln1
Mvk
Slxl1
A930011O12Rik
3300002P13Rik
Trem2
1190002F15Rik
Hgd
Rpl9
Vamp5
Il11
Cald1
Fbln7
Atp6v1e2
Ihh
A830011K09Rik
1700003D09Rik
Wipf3
Olfr543
Zfp882
Cyp4f16
Neurl3
C1qtnf3
Nme2
Akr1b7
Fam173a
1700027H10Rik
Rsph6a
Doc2g
4632427E13Rik
Rufy4
Mrps34
Zfp629
Slc27a5
Myh4
Fam26f
Ptprv
Zfp658
Krt13
Tbc1d16
Gm20735
Prkcg
Cyp11a1
Serpinf1
Magee2
Elmod1
Pate2
Trhr2
Tas2r137
Defb8
Map10
Ap5b1
Pex5l
Acvrl1
Sgk2
Trem3
Itga11
Mmp23
Prss42
2200002J24Rik
Gipr
Ehmt2
Tcirg1
F630111L10Rik
Clic1
Hoxb4
Ttc25
Ugt1a7c
Gm11747
Car2
Nrl
Il15ra
Azin2
Cacna2d2
Tapbpl
Apobec3
Rps12
Gm6623
Tab1
Myo5c
Mip
Amy2a5
9230116L04Rik
1700001J11Rik
Olfr974
Acaa1a
Zfp456
Gm12504
Fgfr3
Gm16430
Azgp1
Oit1
Sertm1
Ly6g6d
Rhox13
Mcidas
Thnsl2
Cd63
Olfr1535
Stkld1
Nudt13
Il9r
Defb19
Wdr95
Drd3
St8sia5
Ampd1
Hdac11
Htr6
Tbl1x
Hmx2
Pcdhgc4
4930451G09Rik
D630029K05Rik
Tmc6
Gm128
Rhov
Trim25
Atp6v1b1
Lmx1b
Lmcd1
Rxfp2
Adh1
Adam6b
Tmem45a2
Pcdhga5
Ldha
Nefl
2810047C21Rik1
Wfdc9
Olfr995
Vmn2r58
Rhod
Leprel1
Naaladl1
Rhox4c
Myo3b
Pcolce
Olfr761
Gm11110
Cabp4
Gm13498
9130221F21Rik
Ifi27l2a
Fndc7
Sftpa1
Npff
1810022K09Rik
Gtsf1l
Sfxn3
Psapl1
Tchhl1
Klf1
2410007B07Rik
Iqcj
Spatc1l
Vmn2r53
Eaf2
Zfp366
Cdkl3
Gm6194
Cst12
Ccr1l1
Olfr455
Tacr2
Gpr97
Mtrf1l
Zbtb8os
Dnajc12
Olfr697
Plin1
Etnppl
Ppp2cb
Fgfrl1
Gm5544
4930405D11Rik
B3gat3
A830082N09Rik
Vash1
Tal2
Hcls1
Asb17os
4833427F10Rik
Hapln2
Tceal1
Ptger2
Fam150b
Marveld1
Kdelc2
Plxna3
Slc22a17
Gm15408
Gcnt7
Spo11
Fxyd5
Slc25a37
Omp
Ccdc80
1810020O05Rik
Rbm3os
4930449E18Rik
Crybb2
Cd276
Vstm4
Defa23
Meox1
Hunk
Agxt2
Rpl19
Bhlha15
Tbrg3
Edaradd
1700012A03Rik
Kcns3
Tmem158
Rnd2
Kpna1
Frem1
Mycbpap
2310008N11Rik
Pih1d2
Gpr142
Hist1h2ak
G730013B05Rik
Cdh11
Nmi
Il3ra
C1s1
Gm4832
Engase
BC039966
Zfp189
Jph4
4932415M13Rik
B3galt4
Gm10865
1700063O14Rik
5430440P10Rik
Gyltl1b
Angptl6
Stfa1
Cchcr1
4933421O10Rik
Col12a1
Col4a4
Fhl3
9430069I07Rik
Rab17
Vmn2r95
Vmn2r18
Vmn2r86
1700001O22Rik
Cryge
Eif4ebp3
Gpd1
Vax2
Gm10677
Glod5
Fam166b
Ormdl3
Gm5547
Sh2d5
St6galnac4
Ugt1a1
Casp1
Col18a1
Gucy2f
Ofcc1
Papl
Ppp1r16a
Hrh1
Gm2696
Pcdhga6
Krt35
H2-DMb1
Ces1g
2610028H24Rik
Smim3
AV064505
Defb4
Fgd2
9030404E10Rik
Pcdha4-g
Msantd1
Rab26os
Ugt1a2
Klhl34
Gm4787
4933417D19Rik
Rhox8
Olfr1136
Them7
Tap1
Syne4
1700012D01Rik
4833417C18Rik
Cyp2b10
Megf10
Ubtfl1
Speer8-ps1
2700046G09Rik
Vmn2r31
Cers1
AI662270
Ugt2b5
Alpk3
Akr1c13
Optc
P2rx1
Ctso
Dqx1
Hnf4g
Prss46
Psg23
Lrrc3
Amz1
Myct1
Gpx8
Dnajc22
Tgfbi
D130017N08Rik
Ccdc51
Trim30b
Cpne8
Srsf12
Mast1
Bhmt2
Fpr3
Myl7
Acmsd
Gm10375
Ogfr
Ace
Pyroxd2
Soat2
Serpinh1
Gabrg1
1810007C17Rik
Pycard
Nat8l
Bcdin3d
Actrt3
Slc13a4
Olfr829
Gm4187
Akap3
Pou3f1
Zfp566
Mmp11
Ftsj2
Pdgfrb
Gm11127
Krt79
Stard8
1700123K08Rik
1700084M14Rik
Clec2e
Etnk2
Trim12a
A730017C20Rik
Rnasel
Rasgrf2
Dlx4
Pcdhb4
1700019B21Rik
Tlcd2
4632415L05Rik
Cdrt4
1700017D01Rik
Grxcr2
Gm11696
Prkar1b
Riiad1
Pknox2
Gm6880
Gng8
Mannr
Kcnk7
Ecm1
Crisp3
Gm5901
Zfp395
Tmie
Rpp25
Aatk
Rasgrp3
Ggt5
Ntn4
Ube2dnl1
Car6
Capn13
BB123696
Plcd1
Clca4a
Hdac1
Abo
Erich3
Rpl22l1
Rnmtl1
Mylk
Sox30
Phyhip
Rcn1
D2hgdh
Tas1r3
Apoh
Zfp280c
Zdhhc25
Bex2
Arhgap22
Chn1os3
Xkrx
Lgi4
3830408C21Rik
Nrg3os
Tmed6
Fgf13
Sult2a5
Ccdc89
Casq1
4931408C20Rik
Ppp1r14a
Mogs
Gm9513
BC048507
Gm15694
Pdxk
Tagln
Tyro3
Spdef
Zfp747
Lce1m
Gm13305
Olfr901
2310079G19Rik
Vmn1r223
Mxi1
Itk
Krt24
Pcdhgb7
Cd5l
Olfr669
Cdsn
Gfral
2310039H08Rik
Ralb
Bcl11a
Wdr86
Clrn1
Cnksr1
Tle3
Olfr98
1700064M15Rik
Ctsll3
9430008C03Rik
Emx2os
Krt7
Aqp1
Iba57
Cyp2b9
Fst
Ccdc27
LOC100503676
Olfr1167
Zfp599
Zfp30
Mybpc2
Tmem213
Lyrm2
Eqtn
4930467D21Rik
Lamb3
Fkbp7
Pnma1
Kcnj13
4930413G21Rik
Pipox
Adm
Nr5a1
Myl2
Igj
Tas2r108
Gsx1
Pygm
Gria3
Nrn1
Slc27a4
Gm5150
Plin5
Gm5662
Vmn1r178
Sez6l2
6430531B16Rik
1110002L01Rik
Krt18
1810034E14Rik
H2-Q7
Pcdhgb1
Vmn2r54
Shc2
Calcr
Tchh
Gm11627
Vash2
Pitpnm3
Asb14
Ctrcos
Slc35e3
Coch
A330048O09Rik
Armcx2
Sult1a1
Eef1g
A430088P11Rik
Adh4
Lrrc29
Olfr421-ps1
Fahd1
Xcl1
Adora3
Espnl
Nts
Fam64a
Zcchc18
C1qtnf1
Pon2
Gm6787
Ddah2
B230112J18Rik
Fam71f1
1700012B09Rik
Tuba8
Pmp22
2810008D09Rik
Spats1
5430427O19Rik
Avpr1a
Pcdhb16
Bhlha9
Map3k19
Cstl1
Thbs3
Card9
Hoxd11
Htr2b
Xlr
Pank1
Shpk
Pak3
Il12rb1
Mia2
Hspa12b
Oscar
Gm14393
Fzd1
Sec31b
Tmprss9
Tcf19
Urad
4930563E18Rik
Tnfrsf17
Lrrc2
Sgcz
Guca1a
A530072M11Rik
Ndrg2
Nlrp12
Crim1
Gm16596
Prn
Capn8
Cyp4b1
Olfr1128
Vmn1r25
Slc25a34
1810062O18Rik
Vmn1r88
D730050B12Rik
Spink8
Cryga
Fgfr4
Pla2g3
Krt78
Ak1
4930581F22Rik
Spon2
Ring1
B430319G15Rik
Atp8b3
Grtp1
Khnyn
Clca3
Jsrp1
Art5
Gpr157
Shh
Ccl2
Gm12429
Rhox12
1700025F22Rik
Col17a1
Nupr1
AI606473
Gm5476
Pcdhgb5
Tpm2
Rimbp3
Plac8l1
AB124611
Zc2hc1c
4930511A02Rik
C4bp-ps1
4930579K19Rik
Slc10a1
Soga3
AA467197
Gusb
Srpx2
Dsg4
Fam25c
1700026D08Rik
Exosc6
Tdg
Slc25a47
Ttc30a1
Tmem204
Pxdc1
Vtcn1
Spryd4
Gm156
Kcnt1
BC064078
Prox2
Akap4
C730036E19Rik
Urgcp
Flt3l
1700028P14Rik
Sytl3
I830012O16Rik
Tcte3
Pcdhgc3
Caap1
Fut2
Tmem170b
Sema3f
Rpl7
4930447F24Rik
Id4
Ankrd29
Psd
Apoc1
Rdh7
Tbc1d12
Obsl1
Slc16a3
Prss34
Rdh18-ps
1700019N19Rik
Olfr1337
Uckl1os
Chrna10
Srgap3
Fosl2
2410124H12Rik
Adra1b
Syt15
Reg2
Dhrs4
Tmem177
Ar
Dcdc2c
Bpifb4
Ces2a
Grk6
Timp3
Ap1g2
Pam
Kcnf1
Tsga13
F830002L21Rik
Olfr772
1810014B01Rik
Amy2a2
Adam19
Mtg2
H2-D1
Defa-ps1
Mxd3
Galnt18
Neu1
Frem3
Hyi
Pcdhga1
Glipr1l1
Glrp1
Bambi-ps1
Smc2os
4930503E24Rik
Zc3hav1l
Il17re
Hist1h1d
4930504O13Rik
Perm1
Nron
Meox2
Gabarapl1
Il6
Tssk4
A230103J11Rik
Gm13315
Ptpmt1
Chchd4
Gab3
Zfp52
Tmem125
Zfp493
Cracr2b
Paqr7
Alpk1
Nt5c3b
Pla2g10
Cnn2
Inafm2
Vnn1
Fgf15
Ptn
Mgat3
Myo15
Gm9899
Pax8
4930483O08Rik
Smtnl2
8430431K14Rik
1700080O16Rik
1700048M11Rik
Tmx2
Ms4a3
Cr2
Mkx
Slc38a5
Gm5936
Gm14403
Slc1a5
Parvg
Krt33b
H2-T9
Sncb
Tmsb4x
Fam212b
Gm12250
Gprasp2
AV039307
Slc7a4
Dydc2
Pkdcc
Hrct1
Gm10012
Olfr883
Col1a1
P4htm
Kcne1l
Nkd2
Ugt1a6b
Mmp14
Gstt4
Vmn2r87
Mmd2
Dynap
Cyba
Vmn1r40
Slc39a14
Fam129b
Angptl7
Rac2
Tnfrsf1a
Olfr666
Zfp429
Zfp871
Kcnh7
E030013I19Rik
Klhdc8a
Ifnar2
Eps8l1
Slc46a3
Trim7
Ube2ql1
Kpna4
Pcdhga4
Hist1h4f
Nrarp
Ret
Trim56
Ugt1a10
Omg
Mycl
Gm15787
Tmem174
4933406K04Rik
Metrnl
Ankrd9
Cd19
LOC102636514
Gm6484
Itpkb
Ptgdr
Cmtm7
Erbb2
Mppe1
Tmc8
Irgc1
Serpine3
Chpf2
Pak6
Purb
Rnf113a1
Fabp2
Necab3
Piwil4
Slc5a11
Kctd11
D030025E07Rik
Mup5
Rian
4933408B17Rik
Zfp11
Zpbp
Spin2c
Spata20
Cckar
Asprv1
Spata16
BC035044
Gm14827
Epor
Gm8300
1700020N01Rik
Apobec1
Akr1b10
Dct
Asic5
Amh
Sdpr
Hsd3b5
Mogat1
Parva
Psmb8
Gm20098
Vmn2r94
Kank4
Wbscr25
Kng1
Vpreb1
Olfr1423
Krtdap
Asb10
Adck5
Slc6a12
Ccdc78
Foxred1
Gzmc
Tnfrsf13c
Tff3
Il1rapl2
Idi2
Acss3
Padi3
Nenf
Catsperg1
Kcnb1
Zfp358
Slc25a42
Mcoln2
Tmem18
Pcdhgb8
Alas2
H2-Q9
Cplx2
Sox9
Cib2
Irf2
D630003M21Rik
Atp2b2
Cyp2a5
1700066J03Rik
Dtx1
Pcdhb3
E030044B06Rik
1700047G03Rik
Gja1
Lime1
Armcx1
R74862
Lrrn1
E330033B04Rik
1700063D05Rik
Sh3bgr
Gm17019
Cabs1
Hddc3
Rhox4a
Fdxacb1
Magel2
Asgr1
Atg4c
Hpx
Ankrd23
9530036O11Rik
E330013P04Rik
Rrs1
Wdr38
Ripk3
St6galnac5
Pcp4l1
Tekt1
Muc1
Apoo-ps
Klrg1
Ifngr2
Inhbe
Bcl9l
4930405L22Rik
B020004C17Rik
Mzf1
Trim14
Tunar
Il13ra1
Ckm
AI314278
Pmvk
1700019L03Rik
Kcnk15
Ednra
Kcnj15
Hmgcs2
Gm3417
Trim21
Slc2a6
Hoxb3
Cryaa
Col26a1
Gm960
Gpha2
Atp2a3
Uba7
P2rx3
Wt1
Clic5
Coro1a
Slc22a8
Wdr54
4930555B11Rik
Fam228a
Gm10787
Nup62cl
Micall1
Ecscr
Rab20
Serpina5
Pin4
Nuggc
Tnnt1
Cnr1
Gm10536
Gm15663
A230050P20Rik
Lrrc24
A230009B12Rik
Lyzl4
Cldn5
Fbxo6
Pck2
Gm20750
Chsy3
Cand2
Slc8b1
Lipf
Rgl3
Il7r
Aym1
Olfr1502
Csgalnact2
Fkbp1b
Mum1l1
Apoc4
Fah
Nkain2
Clcnka
5830411N06Rik
Pabpc2
Pcdhga12
Olfr1205
Sit1
Pcdha7-g
Pcdhgb2
Fuz
Gm3285
9-Sep
4930524N10Rik
Pcdhga9
Prss30
9430014N10Rik
H2-Q6
Ppp1r3e
Ifitm2
Pcdhb14
Nkx3-2
B230217C12Rik
Mcts2
Tnni3k
Rgs9bp
Nop16
Atp1b2
2810442N19Rik
Sparcl1
Trmt61b
1700024F13Rik
Prss45
2700089E24Rik
4930558G05Rik
Nrg2
Birc7
Angptl3
Efemp2
Tmem217
Cdc42ep4
Aard
1700015F17Rik
Bag2
Mbnl2
Olfr1043
Ces1c
Tm4sf1
Fermt3
Olfr145
Tmem37
Trim2
Tlr4
Tmem141
Tlx1
Shank1
Dydc1
Myocd
Myh6
Trp53cor1
Txk
Insrr
Hgfac
Rorc
Tnni3
Fgf11
Tnnc2
Gm9895
Gm6402
Fabp12
Hsd17b6
Spag8
Zmynd12
Rps29
Dio3os
Car7
Mdfic
Abca7
Il3
Tomm5
Cyp4f17
Grhl3
Ccdc83
Itih4
Unc45a
Rfpl4b
Uqcc3
Pramef25
Dusp4
Qrfp
Fam166a
Dsg3
Ptch2
Rmrp
2510002D24Rik
Sorbs3
Olfr393
Blvrb
Myo7b
Gpr37l1
Tekt5
Slc25a53
Snx24
Il20rb
Irs4
Scn7a
Sox4
1700045H11Rik
1700100L14Rik
Serpinb1b
Gm14379
Napsa
Fam212a
1700102H20Rik
Kcnu1
Cx3cr1
Cd40lg
Pcdhgb6
Arap3
Bex4
Hapln4
Sectm1a
Cyp21a1
BC037704
1700094J05Rik
Hsd3b1
H2-Q10
Dennd2d
1810012K16Rik
Tnfrsf1b
Lrfn4
Spink11
Capn9
Pnpla3
4930483J18Rik
Bcas1os2
Fam159b
Klrk1
D330023K18Rik
3830432H09Rik
Adh6-ps1
Mchr1
Gm5916
L1td1
Siah3
Krt15
Dnajb7
Dll4
A330069E16Rik
Cdkn2b
Rps19
4930480M12Rik
Tmem191c
Teddm3
5930430L01Rik
1700008F21Rik
Fscn2
4932411N23Rik
Folr2
Gsdmd
Krtap5-5
1700019A02Rik
Epdr1
Clic3
Tgfbr3l
Pcdhga3
Gm5935
Plcd3
Acot1
C130060C02Rik
4933432G23Rik
St3gal1
Cda
Nipsnap3b
Ms4a2
Gm9047
Tnfrsf10b
Sstr2
Gm11837
Pkp3
Kctd2
Slc26a4
Ccdc103
Prrt2
Rps17
Dusp27
Fzd2
6030408B16Rik
Abhd8
AI467606
Arl11
Asic4
Zdhhc1
Cybrd1
Ddx43
Ulk3
Tmem207
Plb1
Zfp202
BC026585
Inha
Sgpl1
Susd1
Zfa-ps
Ccdc67
Gm10354
Six4
Lztr1
Gm11517
Kctd14
1810008I18Rik
Pm20d2
Ces1a
Tmem178
Gpr119
Zfp799
Irf9
Gucy1b2
Apof
Tmem45a
Matn2
Hoxd12
AF366264
Gm2016
Bmp8b
Olfr1442
Tpbg
AI115009
2610203C20Rik
Cerkl
Ccr8
Ccr1
Elmo3
Zfp65
Pbx1
2310010J17Rik
Piezo2
5830454E08Rik
E530011L22Rik
Gm1968
Gap43
Pkd2l1
1700065D16Rik
Klrb1a
Nr4a1
4930533P14Rik
Tnc
Tmem86b
Hamp2
Capn2
Ppcs
Tmem215
Gm16063
Lgals1
Marveld3
Crb2
Vmn2r81
Slc13a5
1700109G14Rik
Zmat1
Psg21
Fuca2
Camk2b
Tagln2
4930453L07Rik
Ccnd2
Prnd
Rab19
Cyp4f41-ps
Smtn
Defb20
Ppp1r12c
9530082P21Rik
Trim43b
Kcnc3
4933406C10Rik
0610040B10Rik
D830046C22Rik
Selm
4930412D23Rik
Ankub1
1300017J02Rik
Uck1
B230206H07Rik
Mgat5b
Atf3
Gm609
Fam46a
Ankrd35
Pon1
Foxa1
Itih5
Selplg
Ank2
Ugt1a6a
Mettl21c
Chrna9
Epx
Egfl8
Aldh1a3
Rxrg
Foxr2
Resp18
1110028F11Rik
Gm382
Defa4
Gpr27
Podn
4930425O10Rik
Wnt6
Maml3
Zfp607
Ppp4r4
Alox5ap
Gm4027
Il1f8
Nnat
Gm3448
Cox8c
Mrgpra1
Cd83
1700018L02Rik
Eva1c
Rasgrp1
Gm21586
Ptrh1
Pqlc3
Aif1l
Pcdhga7
Adamts20
Lif
Frem2
Larp6
4930461G14Rik
Clstn2
Hebp1
S100a1
Tex28
Cxcl5
Car5b
D330041H03Rik
Rpl38
Prr27
Lhx3
BC006965
Ube2d2b
Lrcol1
Dbx2
Hexa
Lat2
Chrne
Clcn1
Ankrd45
H2afy3
Clec1b
Eya2
Rab33a
Snap25
Gm13298
Atp4b
Trp53i11
Ssx9
Oit3
Ngfr
Pnlip
Hoxb6
Trabd
R3hcc1
AI317395
1700066B19Rik
Fbxo44
Dusp9
Dnah1
4930443O20Rik
Speer4c
Pin1
Gp2
Gm20758
Olfr1372-ps1
Tmem200b
Apoa4
BC100451
Nckipsd
C6
Fndc3c1
Cers3
Cideb
1700061G19Rik
C2cd4c
Lgals6
Scd2
Vmn1r135
Impdh2
3010001F23Rik
Pde6g
Gm16405
Rhox4f
6330419J24Rik
E130307A14Rik
Ctsf
4933439C10Rik
Arc
1700011I03Rik
Aoc1
N4bp2l1
4930545L23Rik
Rasd1
H2-Q8
Slc2a4rg-ps
Cdc42ep5
1700023F06Rik
Vmn1r208
9830166K06Rik
Gm5176
Matk
[truncated: 244 more rows]
