# Supplementary material for: RNA-Seq transcriptome reveals different molecular responses during human and mouse oocyte maturation and fertilization
Source: BMC Genomics. 2020 Jul 10;21:475. doi: 10.1186/s12864-020-06885-4 (PMC7350670; doi:10.1186/s12864-020-06885-4)
Supplement: Supplementary file 2 — Additional file 2. Mouse MII oocyte-specific expressed gene list. [file 12864_2020_6885_MOESM2_ESM.csv]

Gene
4930474H20Rik
Asic3
Phospho1
Hr
Cd46
Nxf2
AI839979
Slfn2
Lpar3
Lox
Vmn2r69
A630020A06
A230073K19Rik
Zfp652os
Cd79a
Tnk1
Armcx4
Stk33
4930471C04Rik
Csrp3
4933427E11Rik
Tacr3
Nrk
Pla2g1b
Bbox1
Olfr464
Krt81
Snora81
Frs3
Fam107a
Stac2
Gm10549
Gm15140
Cd248
Gm20809
Nfe2
Vaultrc5
Ido1
Adcy2
Olfr681
4933400A11Rik
Gm16998
Krt23
Pxdn
Sp8
Il2rg
Gm15880
Prss40
C630028M04Rik
Vdr
Olfr5
Vmn1r179
Olfr129
3110021N24Rik
Gm6268
Olfr147
BC037032
Kctd12
Gm2897
Gm14692
Cfb
Fbxo27
Dclk1
1700108F19Rik
Grip1os2
5930412G12Rik
Dntt
Armc3
5930403L14Rik
Krt6a
4930433I11Rik
Pllp
Atoh8
Vmn1r228
Ly6c1
Bsph2
Gm19402
1700039E22Rik
Macc1
Trdn
1700110C19Rik
Vmn1r126
Igdcc3
Mir99ahg
AW011738
Tppp
4922502D21Rik
Fxyd2
Onecut2
Olfr561
Acot6
Ccdc116
Gm10666
Igip
Serpina7
Eml2
4930583K01Rik
Lrrc52
Gpr151
Hcrtr1
Fam227b
Pcdh1
1700016L04Rik
Rhox2a
Kcnj2
Gabra1
Rragb
Vmn2r15
Gm2176
Gm16404
Ttc9b
4933400F21Rik
Olfr157
Dnaaf3
Svep1
Myl3
Amt
Nccrp1
4931423N10Rik
BC018473
Krt32
Tgm2
Rspo4
Skint9
Ceacam3
Negr1
9230110F15Rik
Arpp21
Ccdc70
Hpn
4930555G01Rik
Isoc2a
Rasgef1a
Nhlrc3
Olfr284
Scnn1a
Zfp474
Trerf1
Gm11549
Slc38a4
Bmp4
Vmn1r93
9230116N13Rik
Uncx
Ncam1
Rnf128
Gm20554
Gm3230
4933402E13Rik
3110021A11Rik
Rspo3
Mtl5
Gm19689
Crybb1
Olfr765
Pcgf2
Tns4
Cml5
Hsd17b14
Gcm1
1700080E11Rik
Filip1
Crhbp
Mrgprf
Tnfrsf22
Adamdec1
Tspan2
Kcnk16
Snord17
Gm6213
Gpr34
Atp13a5
Myl6b
Nkx6-1
Apol10b
Pim1
Gm16159
Il15
A330015K06Rik
Mdk
Calml3
Gpr123
Neu4
BC051142
Olfr12
Adamts14
Olfr1140
Zfp239
Klk1b24
Dram1
Gm3558
Tlr1
E230025N22Rik
Stc1
Radil
Rs1
Tnfrsf13b
Ifna12
Mup21
Vmn1r231
Gm13985
Sox21
Chrdl2
Ttll6
Dthd1
Ltf
Pvrl1
9130008F23Rik
Tmprss7
Sprr2g
Gcnt1
Fads2
Tph1
Vmn2r7
5830432E09Rik
Olfr74
Tmprss11g
Tgm3
Pcdh12
Fgf21
Pramel5
Pax1
Cdkn2a
Olfr583
Disp2
Mef2c
4631405J19Rik
Tnr
Sult2a6
Slc14a1
Ryr1
Chrm5
Cldn11
Twist2
Gm10390
Sfrp2
4930543E12Rik
Serpinf2
Sowaha
Aebp1
Olfr809
1700126H18Rik
Olfr679
Adamtsl4
Hmgb1-rs17
Fam219aos
Hoxb9
9630028B13Rik
Rrad
Olfr68
Treml2
4931406B18Rik
4930479D17Rik
Vopp1
Fgf17
Kremen2
Marcksl1-ps4
Gnb3
Ptpn7
BC031361
Kcnk9
4933417A18Rik
Gm5862
Pih1d3
Snora74a
Ptchd1
Zfpm1
Slc39a8
Olfr1309
Crygd
Foxf2
B230209E15Rik
Gm21671
Krt86
Sema6b
Bdnf
4931429L15Rik
Slc52a3
4930414N06Rik
Zic2
Olfr322
4930407I10Rik
Vmn2r62
Ccr5
Hhipl1
Slc4a1
Fgf18
Vmn2r4
Usp17la
Vmn1r234
Gm996
Leprel2
Siglec1
4933439K11Rik
Vmn1r76
1700023F02Rik
Olfr58
Sox11
Skint4
Rarres2
Duoxa2
Cdh12
4930556N09Rik
Gm4214
Basp1
Abcg4
Gm1979
Pax4
Dlx3
Agbl4
Mmp10
Olfr134
Abi3
Olfr923
Noxred1
Mmrn2
Alpi
Vmn1r114
Rcan2
Serpina3k
Naga
Bex1
Nppc
Ccr6
Olfr1283
5330417C22Rik
Taar7e
Tmem254a
Slc2a4
Gm1140
Vmn2r2
Lyg2
Gm14625
Kcnt2
Foxp3
Fam229a
Vmn1r69
Mapk8ip1
Defb36
Fibcd1
Fndc4
4930428O21Rik
Mmp13
Vmn2r35
Grin2a
Nt5e
Slc6a11
Anpep
4930578N18Rik
Olfr31
Setd7
Otos
Gm17455
Dmbx1
Glra3
Icos
Gm10373
Ccr4
Hspg2
Vmn2r68
Tnfsf4
Gm11529
Omd
Gm4175
Olfr1373
Barhl2
Traf3ip3
Ubash3a
Celf6
Ifnb1
Dyrk2
4930567H12Rik
Smoc1
Gabbr1
Gm44
Gnao1
Tspan18
Olfr353
1700022E09Rik
Gm14207
Gpr17
Cdx1
Gria1
Chat
Cyp2d22
Klra3
Olfr469
Fam198a
Alx4
Olfr857
Tifa
Adam21
1700022I11Rik
Cbx4
Gm15348
Tmem253
Podnl1
Rhox2e
Adam2
Ctrl
Gm20747
4933429K18Rik
Scarna13
G6pc
3425401B19Rik
Arhgap4
Notch4
4933406M09Rik
Fam163a
Ms4a6b
Prkce
Olfr965
Fam78a
Olfr1508
9330159F19Rik
Mdga1
Nwd2
Zfp37
Tas2r138
Chrm1
Prl7a2
Pdcd1lg2
Gm3696
Cebpa
Arhgap36
Olfr947-ps1
Gm10125
Tescl
Srrm4os
Prss39
