# Supplementary material for: RNA-Seq transcriptome reveals different molecular responses during human and mouse oocyte maturation and fertilization
Source: BMC Genomics. 2020 Jul 10;21:475. doi: 10.1186/s12864-020-06885-4 (PMC7350670; doi:10.1186/s12864-020-06885-4)
Supplement: Supplementary file 3 — Additional file 3. GO categories of mouse GV oocyte-specific expressed genes. [file 12864_2020_6885_MOESM3_ESM.csv]

	ONTOLOGY	ID	Description	GeneRatio	BgRatio	pvalue	p.adjust	qvalue	geneID	Count
GO:0051480	BP	GO:0051480	regulation of cytosolic calcium ion concentration	57/1591	374/23210	1.09897848808223e-08	4.52021378932331e-05	3.83640350434061e-05	Adm/Adra1b/Ank2/Atp2b2/Avpr1a/Bok/C1qtnf1/Calcb/Calcr/Casq1/Cav1/Cckar/Ccl1/Ccl19/Ccr1/Ccr10/Ccr1l1/Ccr8/Cd19/Cd24a/Chrna10/Chrna9/Cib2/Coro1a/Cx3cr1/Cyba/Ednra/Epor/Fkbp1b/Fpr3/Fzd2/Gipr/Gja1/Gpr157/Gpr174/Htr2b/Jak3/Jsrp1/Kng1/Lck/Lime1/Mchr1/Mettl21c/Ms4a2/Npff/Npy1r/P2rx1/Plcb2/Plcd1/Ptgdr/Ptger1/Ptger2/Slc8b1/Tmem178/Tpcn2/Trpv5/Xcl1	57
GO:0072503	BP	GO:0072503	cellular divalent inorganic cation homeostasis	69/1591	497/23210	1.66153787514182e-08	4.52021378932331e-05	3.83640350434061e-05	Adm/Adra1b/Ank2/Atp2a3/Atp2b2/Avpr1a/Bok/C1qtnf1/Calcb/Calcr/Casq1/Casr/Cav1/Cckar/Ccl1/Ccl19/Ccl2/Ccr1/Ccr10/Ccr1l1/Ccr8/Cd19/Cd24a/Chrna10/Chrna9/Cib2/Coro1a/Ctrc/Cx3cr1/Cyba/Drd3/Ednra/Epor/Fkbp1b/Fpr3/Fzd2/Gipr/Gja1/Gpr157/Gpr174/Htr2b/Jak3/Jsrp1/Kng1/Lck/Lime1/Mchr1/Mettl21c/Ms4a2/Mt1/Mt2/Mt3/Npff/Npy1r/P2rx1/Plcb2/Plcd1/Ptgdr/Ptger1/Ptger2/Pygm/Slc39a14/Slc8b1/Tcirg1/Tmem178/Tnni3/Tpcn2/Trp…	69
GO:0007204	BP	GO:0007204	positive regulation of cytosolic calcium ion concentration	51/1591	327/23210	3.00680162609994e-08	5.09854583467381e-05	4.32724645754244e-05	Adm/Adra1b/Ank2/Avpr1a/C1qtnf1/Calcr/Casq1/Cav1/Cckar/Ccl1/Ccl19/Ccr1/Ccr10/Ccr1l1/Ccr8/Cd19/Cd24a/Chrna10/Chrna9/Cib2/Coro1a/Cx3cr1/Cyba/Ednra/Epor/Fkbp1b/Fpr3/Fzd2/Gipr/Gja1/Gpr157/Gpr174/Htr2b/Jak3/Jsrp1/Kng1/Lck/Lime1/Mchr1/Mettl21c/Ms4a2/Npff/Plcb2/Plcd1/Ptgdr/Ptger1/Ptger2/Slc8b1/Tpcn2/Trpv5/Xcl1	51
GO:0055074	BP	GO:0055074	calcium ion homeostasis	67/1591	489/23210	4.48728226177396e-08	5.09854583467381e-05	4.32724645754244e-05	Adm/Adra1b/Ank2/Atp2a3/Atp2b2/Atp6v1b1/Avpr1a/Bok/C1qtnf1/Calcb/Calcr/Casq1/Casr/Cav1/Cckar/Ccl1/Ccl19/Ccl2/Ccr1/Ccr10/Ccr1l1/Ccr8/Cd19/Cd24a/Chrna10/Chrna9/Cib2/Coro1a/Ctrc/Cx3cr1/Cyba/Drd3/Ednra/Epor/Fkbp1b/Fpr3/Fzd2/Gipr/Gja1/Gpr157/Gpr174/Htr2b/Jak3/Jsrp1/Kng1/Lck/Lime1/Mchr1/Mettl21c/Ms4a2/Npff/Npy1r/P2rx1/Plcb2/Plcd1/Ptgdr/Ptger1/Ptger2/Pygm/Scn5a/Slc8b1/Tcirg1/Tmem178/Tnni3/Tpcn2/Trpv5/Xcl1	67
GO:1902105	BP	GO:1902105	regulation of leukocyte differentiation	47/1591	294/23210	4.81577713646964e-08	5.09854583467381e-05	4.32724645754244e-05	Anxa1/Car2/Ccl19/Ccr1/Cd24a/Cd40lg/Cd83/Cebpb/Csf1r/Dtx1/Erbb2/Fas/Fes/Fgfr3/Flt3l/Hcls1/Ihh/Ikzf3/Il15ra/Il18/Il1f8/Il3/Il6/Il7r/Itpkb/Jak3/Lck/Lif/Loxl3/Mmp14/Nlrp3/Nme2/Nrarp/Ocstamp/Pik3r6/Pilrb1/Rasgrp1/Rorc/Sfrp1/Shh/Smad7/Tmem178/Trem2/Vnn1/Xbp1/Zbtb16/Zc3h12a	47
GO:0006874	BP	GO:0006874	cellular calcium ion homeostasis	65/1591	473/23210	6.36075496106973e-08	5.09854583467381e-05	4.32724645754244e-05	Adm/Adra1b/Ank2/Atp2a3/Atp2b2/Avpr1a/Bok/C1qtnf1/Calcb/Calcr/Casq1/Casr/Cav1/Cckar/Ccl1/Ccl19/Ccl2/Ccr1/Ccr10/Ccr1l1/Ccr8/Cd19/Cd24a/Chrna10/Chrna9/Cib2/Coro1a/Ctrc/Cx3cr1/Cyba/Drd3/Ednra/Epor/Fkbp1b/Fpr3/Fzd2/Gipr/Gja1/Gpr157/Gpr174/Htr2b/Jak3/Jsrp1/Kng1/Lck/Lime1/Mchr1/Mettl21c/Ms4a2/Npff/Npy1r/P2rx1/Plcb2/Plcd1/Ptgdr/Ptger1/Ptger2/Pygm/Slc8b1/Tcirg1/Tmem178/Tnni3/Tpcn2/Trpv5/Xcl1	65
GO:0009812	BP	GO:0009812	flavonoid metabolic process	8/1591	11/23210	6.55942305508485e-08	5.09854583467381e-05	4.32724645754244e-05	Ugt1a1/Ugt1a10/Ugt1a2/Ugt1a5/Ugt1a6a/Ugt1a6b/Ugt1a7c/Ugt1a9	8
GO:0052695	BP	GO:0052695	cellular glucuronidation	8/1591	13/23210	4.51618448710051e-07	0.000307156997428924	0.000260690807169868	Ugt1a1/Ugt1a10/Ugt1a2/Ugt1a5/Ugt1a6a/Ugt1a6b/Ugt1a7c/Ugt1a9	8
GO:0007159	BP	GO:0007159	leukocyte cell-cell adhesion	47/1591	319/23210	5.70412326017081e-07	0.000344845940650993	0.000292678230904904	Anxa1/Apoa4/Btnl2/Cav1/Ccdc88b/Ccl19/Ccl2/Cd24a/Cd276/Cd40lg/Cd83/Cebpb/Coro1a/Cx3cr1/Dtx1/Erbb2/Fermt3/Ihh/Il12rb1/Il18/Il1f8/Il20rb/Il6/Il7r/Itpkb/Jak3/L1cam/Lck/Lgals1/Loxl3/Nlrp3/Nrarp/Pik3r6/Podxl2/Pycard/Rac2/Rasgrp1/Selplg/Shh/Smad7/Tnfrsf13c/Vnn1/Vtcn1/Xbp1/Xcl1/Zbtb16/Zc3h12a	47
GO:0045619	BP	GO:0045619	regulation of lymphocyte differentiation	32/1591	182/23210	7.72083346164051e-07	0.000414403273217357	0.000351713048028042	Anxa1/Ccl19/Cd24a/Cd83/Dtx1/Erbb2/Fas/Flt3l/Ihh/Ikzf3/Il15ra/Il18/Il1f8/Il6/Il7r/Itpkb/Jak3/Lck/Loxl3/Mmp14/Nlrp3/Nrarp/Pik3r6/Rasgrp1/Rorc/Sfrp1/Shh/Smad7/Vnn1/Xbp1/Zbtb16/Zc3h12a	32
GO:0050863	BP	GO:0050863	regulation of T cell activation	45/1591	304/23210	8.63609318061476e-07	0.000414403273217357	0.000351713048028042	Anxa1/Btnl2/Cav1/Ccdc88b/Ccl19/Ccl2/Cd24a/Cd276/Cd40lg/Cd83/Cebpb/Coro1a/Dtx1/Erbb2/Ihh/Il12rb1/Il18/Il1f8/Il20rb/Il6/Il7r/Itpkb/Jak3/Lck/Lgals1/Loxl3/Nlrp3/Nrarp/Pik3r6/Pycard/Rac2/Rasgrp1/Ripk3/Rorc/Shh/Sit1/Smad7/Tnfrsf13c/Tnfrsf1b/Vnn1/Vtcn1/Xbp1/Xcl1/Zbtb16/Zc3h12a	45
GO:0006063	BP	GO:0006063	uronic acid metabolic process	8/1591	14/23210	9.90119932333329e-07	0.000414403273217357	0.000351713048028042	Ugt1a1/Ugt1a10/Ugt1a2/Ugt1a5/Ugt1a6a/Ugt1a6b/Ugt1a7c/Ugt1a9	8
GO:0019585	BP	GO:0019585	glucuronate metabolic process	8/1591	14/23210	9.90119932333329e-07	0.000414403273217357	0.000351713048028042	Ugt1a1/Ugt1a10/Ugt1a2/Ugt1a5/Ugt1a6a/Ugt1a6b/Ugt1a7c/Ugt1a9	8
GO:1902107	BP	GO:1902107	positive regulation of leukocyte differentiation	30/1591	168/23210	1.20863770837391e-06	0.000469728412233031	0.000398668693732055	Anxa1/Car2/Ccl19/Ccr1/Cd40lg/Cd83/Csf1r/Fes/Flt3l/Hcls1/Ihh/Il15ra/Il18/Il1f8/Il3/Il6/Il7r/Itpkb/Lck/Lif/Mmp14/Nlrp3/Ocstamp/Pik3r6/Rasgrp1/Shh/Trem2/Vnn1/Xbp1/Zbtb16	30
GO:0006936	BP	GO:0006936	muscle contraction	43/1591	289/23210	1.30579255930833e-06	0.000473654487679775	0.000402000839135834	Adra1b/Ank2/Cald1/Casq1/Cav1/Ccdc78/Chrne/Clcn1/Ednra/Fkbp1b/Ghsr/Grip2/Htr2b/Jsrp1/Kcne1l/Kcnj8/Lck/Mybpc2/Mybpc3/Myh4/Myh6/Myl2/Mylk/Myocd/Npy1r/Obsl1/P2rx1/P2rx3/Scn5a/Smad7/Smtn/Sstr2/Stac/Tacr2/Tbx20/Tnnc2/Tnni3/Tnni3k/Tnnt1/Tpcn2/Tpm2/Vegfb/Zc3h12a	43
GO:0050870	BP	GO:0050870	positive regulation of T cell activation	32/1591	187/23210	1.42813554548313e-06	0.000485655343935856	0.000412186226186479	Anxa1/Btnl2/Cav1/Ccdc88b/Ccl19/Ccl2/Cd24a/Cd276/Cd40lg/Cd83/Coro1a/Ihh/Il12rb1/Il18/Il1f8/Il6/Il7r/Itpkb/Jak3/Lck/Lgals1/Nlrp3/Pik3r6/Pycard/Rasgrp1/Shh/Tnfrsf13c/Vnn1/Vtcn1/Xbp1/Xcl1/Zbtb16	32
GO:0070372	BP	GO:0070372	regulation of ERK1 and ERK2 cascade	44/1591	306/23210	2.5055483694849e-06	0.000801922863433372	0.000680609331079272	Abca7/Atf3/Bmp2/C1qtnf3/Calcr/Camk2n1/Casr/Cav1/Ccl1/Ccl19/Ccl2/Ccl22/Ccr1/Chrna10/Chrna9/Cryba1/Csf1r/Dusp4/Ednra/Epor/Erbb2/Fgf15/Fgfr3/Fgfr4/Htr2b/Il6/L1cam/Lif/Mt3/Ndrg2/Nlrp12/Pdgfrb/Pin1/Pycard/Rasgrp1/Rgs14/Rras/Scimp/Timp3/Tlr4/Trem2/Vegfb/Xbp1/Xcl1	44
GO:1903531	BP	GO:1903531	negative regulation of secretion by cell	36/1591	232/23210	3.50199849008887e-06	0.00105287063307017	0.000893594147221168	Agtr2/Anxa1/Bmp8a/C1qtnf3/Cd22/Cnr1/Drd3/Fkbp1b/Ghsr/Hdac1/Htr6/Idh2/Il11/Il6/Inha/Irs1/Kcnb1/Lif/Lilra5/Nlrp12/Nlrp3/Npff/Npy1r/Oit1/Ptpmt1/Ptprv/Serpinb1b/Sfrp1/Srcin1/Tacr2/Tnfrsf1a/Tnfrsf1b/Tnfrsf4/Trim9/Vpreb3/Zc3h12a	36
GO:0022409	BP	GO:0022409	positive regulation of cell-cell adhesion	37/1591	242/23210	3.67662966887214e-06	0.00105287063307017	0.000893594147221168	Adam19/Anxa1/Btnl2/Cav1/Ccdc88b/Ccl19/Ccl2/Cd24a/Cd276/Cd40lg/Cd83/Coro1a/Ihh/Il12rb1/Il18/Il1f8/Il6/Il7r/Itpkb/Jak3/L1cam/Lck/Lgals1/Nlrp3/Pik3r6/Pycard/Rap1gap/Rasgrp1/Rnase10/Shh/Smad7/Tnfrsf13c/Vnn1/Vtcn1/Xbp1/Xcl1/Zbtb16	37
GO:0070371	BP	GO:0070371	ERK1 and ERK2 cascade	45/1591	323/23210	4.54833745929972e-06	0.00123737520580249	0.0010501871807341	Abca7/Atf3/Bmp2/C1qtnf3/Calcr/Camk2n1/Casr/Cav1/Ccl1/Ccl19/Ccl2/Ccl22/Ccr1/Chrna10/Chrna9/Cryba1/Csf1r/Dusp4/Ednra/Epor/Erbb2/Fgf15/Fgfr3/Fgfr4/Htr2b/Il6/L1cam/Lif/Mt3/Ndrg2/Nlrp12/Pdgfrb/Pin1/Pycard/Rasgrp1/Rgs14/Rras/Scimp/Sox9/Timp3/Tlr4/Trem2/Vegfb/Xbp1/Xcl1	45
GO:1903706	BP	GO:1903706	regulation of hemopoiesis	53/1591	407/23210	5.18705346188126e-06	0.00134394085171885	0.00114063175625429	Ace/Ankle1/Anxa1/Car2/Ccl19/Ccr1/Cd24a/Cd40lg/Cd83/Cebpb/Csf1r/Csf3r/Dtx1/Erbb2/Fas/Fes/Fgfr3/Flt3l/Hcls1/Ihh/Ikzf3/Il15ra/Il18/Il1f8/Il3/Il6/Il7r/Itpkb/Jak3/Lck/Lif/Lmo2/Loxl3/Mmp14/Nlrp3/Nme2/Nrarp/Ocstamp/P4htm/Pik3r6/Pilrb1/Ptn/Rasgrp1/Rorc/Sfrp1/Shh/Smad7/Tmem178/Trem2/Vnn1/Xbp1/Zbtb16/Zc3h12a	53
GO:0032612	BP	GO:0032612	interleukin-1 production	21/1591	104/23210	6.53709350914185e-06	0.0016167420810564	0.00137216407773231	Anxa1/Casp1/Casp4/Ccl19/Cma1/Cx3cr1/Ghsr/Gsdmd/Hdac1/Lilra5/Naip5/Nlrp10/Nlrp12/Nlrp1a/Nlrp3/Pycard/S100a13/Serpinb1b/Tlr4/Trem2/Zc3h12a	21
GO:0034765	BP	GO:0034765	regulation of ion transmembrane transport	59/1591	478/23210	8.42599863430432e-06	0.00188077033517786	0.00159625058482385	Ank2/Ano9/Arc/Atp1b2/Atp4b/Cacna2d2/Cacng6/Calcr/Casq1/Cav1/Ccl2/Cd19/Cd63/Clcn1/Clcnka/Clic1/Clic3/Clic5/Coro1a/Ctss/Cyba/Drd3/Ednra/Fkbp1b/Fxyd5/Gja1/Grk6/Hamp2/Ifngr2/Irs2/Jsrp1/Kcnb1/Kcnc3/Kcne1l/Kcnf1/Kcnh7/Kcnj10/Kcnj13/Kcnj15/Kcnj8/Kcnk7/Kcns3/Kcnu1/Lime1/Mettl21c/Ms4a2/Osr1/Rasgrf2/S100a1/Scn5a/Shank1/Stac/Tcirg1/Thbs1/Tmc1/Tmem37/Tpcn2/Trem2/Xcl1	59
GO:1903039	BP	GO:1903039	positive regulation of leukocyte cell-cell adhesion	32/1591	203/23210	8.57203315466284e-06	0.00188077033517786	0.00159625058482385	Anxa1/Btnl2/Cav1/Ccdc88b/Ccl19/Ccl2/Cd24a/Cd276/Cd40lg/Cd83/Coro1a/Ihh/Il12rb1/Il18/Il1f8/Il6/Il7r/Itpkb/Jak3/Lck/Lgals1/Nlrp3/Pik3r6/Pycard/Rasgrp1/Shh/Tnfrsf13c/Vnn1/Vtcn1/Xbp1/Xcl1/Zbtb16	32
GO:0070661	BP	GO:0070661	leukocyte proliferation	45/1591	331/23210	8.66507342437406e-06	0.00188077033517786	0.00159625058482385	Anxa1/Btnl2/Ccdc88b/Ccl19/Cd19/Cd22/Cd24a/Cd276/Cd40lg/Cd70/Cebpb/Clu/Coro1a/Cr2/Csf1r/Erbb2/Fkbp1b/Flt3l/Gja1/Ihh/Ikzf3/Il12rb1/Il18/Il20rb/Il3/Il6/Il7r/Impdh2/Irs2/Jak3/Ocstamp/Pycard/Rac2/Ripk3/Shh/Tcirg1/Tlr4/Tnfrsf13c/Tnfrsf1b/Tnfrsf4/Trem2/Vpreb1/Vpreb2/Vtcn1/Xcl1	45
GO:0009410	BP	GO:0009410	response to xenobiotic stimulus	35/1591	232/23210	8.98732378508073e-06	0.00188077033517786	0.00159625058482385	Acaa1a/Adra1b/Agtr2/Akr1c13/Aqp1/Cnr1/Cyp2a22/Cyp2a5/Cyp2b10/Cyp2b9/Cyp2c50/Cyp2d26/Cyp2t4/Drd3/Drd5/Ednra/Ehmt2/Gsta3/Gstm4/Hdac1/Hdac5/Irs1/Mettl21c/Pck2/Prkcg/Rorc/Sult1a1/Ugt1a1/Ugt1a10/Ugt1a2/Ugt1a5/Ugt1a6a/Ugt1a6b/Ugt1a7c/Ugt1a9	35
GO:0046883	BP	GO:0046883	regulation of hormone secretion	42/1591	302/23210	9.75219495663939e-06	0.00196524787996574	0.00166794850973789	Agtr2/Anxa1/Bmp8a/C1qtnf1/C1qtnf3/Casr/Cckar/Cnr1/Fgfr4/Fkbp1b/Ghsr/Gipr/Gja1/Gpr27/Hdac1/Htr6/Il11/Il6/Inha/Irs1/Irs2/Kcnb1/Lif/Nnat/Npff/Npy1r/Oit1/Pax8/Pck2/Pex5l/Piwil4/Pomc/Ptpmt1/Ptprv/Retn/Scg5/Sfrp1/Slc8b1/Snap25/Sox4/Tacr2/Tcirg1	42
GO:0032652	BP	GO:0032652	regulation of interleukin-1 production	19/1591	91/23210	1.07154006185326e-05	0.00204931025956304	0.00173929407494812	Anxa1/Casp1/Casp4/Ccl19/Cx3cr1/Ghsr/Gsdmd/Hdac1/Lilra5/Naip5/Nlrp10/Nlrp12/Nlrp1a/Nlrp3/Pycard/Serpinb1b/Tlr4/Trem2/Zc3h12a	19
GO:0050704	BP	GO:0050704	regulation of interleukin-1 secretion	13/1591	47/23210	1.09226240631002e-05	0.00204931025956304	0.00173929407494812	Casp1/Casp4/Ccl19/Gsdmd/Lilra5/Nlrp10/Nlrp12/Nlrp1a/Nlrp3/Pycard/Serpinb1b/Tlr4/Zc3h12a	13
GO:0045165	BP	GO:0045165	cell fate commitment	40/1591	284/23210	1.16240826016268e-05	0.00210822111451505	0.00178929299555568	Ar/Bmp2/Cebpb/Dll4/Ehmt2/Elf5/Eomes/Fgf13/Fgfr3/Foxa1/Gap43/Gsx1/Gsx2/Ihh/Il6/Lhx3/Loxl3/Myl2/Nkx6-3/Olig2/Pou3f2/Ptch2/Rorc/Sfrp1/Shh/Smo/Sox18/Sox9/Spdef/Tbx15/Tbx20/Tgfb1i1/Tlx1/Tlx3/Tunar/Wnt10b/Wnt3/Wnt6/Wnt8a/Wt1	40
GO:0050678	BP	GO:0050678	regulation of epithelial cell proliferation	47/1591	358/23210	1.40319395742489e-05	0.00245422886997518	0.00208295728389346	Acvrl1/Apoh/Ar/Bmp2/Cav1/Cav2/Ccl2/Ccnd2/Cdkn2b/Cyba/Dll4/Dlx5/Eaf2/Ecm1/Ednra/Egfl7/Erbb2/Fgfr3/Ghsr/Gja1/Htr2b/Ihh/Il6/Marveld3/Ngfr/Nme2/Nr4a1/Nrarp/Nupr1/Osr1/Ovol2/Ptn/Rap1gap/Scn5a/Serpinf1/Sfrp1/Shh/Six4/Smo/Sox9/Thbs1/Vash1/Vash2/Vegfb/Wdr77/Wnt10b/Xbp1	47
GO:0050701	BP	GO:0050701	interleukin-1 secretion	14/1591	55/23210	1.44339871051655e-05	0.00245422886997518	0.00208295728389346	Casp1/Casp4/Ccl19/Gsdmd/Lilra5/Nlrp10/Nlrp12/Nlrp1a/Nlrp3/Pycard/S100a13/Serpinb1b/Tlr4/Zc3h12a	14
GO:1903037	BP	GO:1903037	regulation of leukocyte cell-cell adhesion	40/1591	287/23210	1.49364907493694e-05	0.00246271048991875	0.00209015581873951	Anxa1/Btnl2/Cav1/Ccdc88b/Ccl19/Ccl2/Cd24a/Cd276/Cd40lg/Cd83/Cebpb/Coro1a/Dtx1/Erbb2/Ihh/Il12rb1/Il18/Il1f8/Il20rb/Il6/Il7r/Itpkb/Jak3/Lck/Lgals1/Loxl3/Nlrp3/Nrarp/Pik3r6/Pycard/Rasgrp1/Shh/Smad7/Tnfrsf13c/Vnn1/Vtcn1/Xbp1/Xcl1/Zbtb16/Zc3h12a	40
GO:0003012	BP	GO:0003012	muscle system process	50/1591	392/23210	1.67151569844064e-05	0.00267491673976927	0.00227025986658176	Adra1b/Agtr2/Ank2/Ar/Cald1/Casq1/Cav1/Ccdc78/Chrne/Clcn1/Cyba/Ednra/Fkbp1b/Ghsr/Grip2/Htr2b/Jsrp1/Kcne1l/Kcnj8/Lck/Lmcd1/Mybpc2/Mybpc3/Myh4/Myh6/Myl2/Mylk/Myocd/Npy1r/Obsl1/P2rx1/P2rx3/Pin1/Scn5a/Smad7/Smtn/Sstr2/Stac/Tacr2/Tbx20/Tnfrsf1a/Tnfrsf1b/Tnnc2/Tnni3/Tnni3k/Tnnt1/Tpcn2/Tpm2/Vegfb/Zc3h12a	50
GO:0050708	BP	GO:0050708	regulation of protein secretion	59/1591	490/23210	1.78203348594344e-05	0.00270264643746037	0.00229379466257918	Agtr2/Alox8/Anxa1/Bmp8a/Btnl2/C1qtnf3/Casp1/Casp4/Casr/Ccl1/Ccl19/Cd22/Cd276/Cd40lg/Cnr1/Csf1r/Drd3/Fkbp1b/Ghsr/Gipr/Gja1/Gpr27/Gsdmd/Hdac1/Htr2b/Idh2/Il6/Irs1/Irs2/Kcnb1/Lilra5/Nlrp10/Nlrp12/Nlrp1a/Nlrp3/Nnat/Npff/Oit1/Pam/Pck2/Piwil4/Ptpmt1/Ptprv/Pycard/Rasgrp1/Serpinb1b/Sfrp1/Slc8b1/Sox4/Srcin1/Tcirg1/Tlr4/Tnfrsf1b/Tnfrsf4/Trem2/Vpreb3/Vtcn1/Xbp1/Zc3h12a	59
GO:0050673	BP	GO:0050673	epithelial cell proliferation	53/1591	425/23210	1.78818731388666e-05	0.00270264643746037	0.00229379466257918	Acvrl1/Apoh/Ar/Bmp2/Cav1/Cav2/Ccl2/Ccnd2/Cdkn2b/Cebpb/Cyba/Dll4/Dlx5/Eaf2/Ecm1/Ednra/Egfl7/Erbb2/Fgfr3/Fst/Ghsr/Gja1/Htr2b/Igfbp4/Ihh/Il6/Irf6/Marveld3/Ngfr/Nme2/Nr4a1/Nrarp/Nupr1/Osr1/Ovol2/Ptn/Ptprv/Rap1gap/Scn5a/Serpinf1/Sfrp1/Shh/Six4/Smo/Sox9/Tcf19/Thbs1/Vash1/Vash2/Vegfb/Wdr77/Wnt10b/Xbp1	53
GO:0030098	BP	GO:0030098	lymphocyte differentiation	50/1591	395/23210	2.05229362091113e-05	0.00301088611149021	0.00255540436086779	Anxa1/Bcl11a/Ccl19/Cd19/Cd24a/Cd40lg/Cd83/Cmtm7/Cr2/Dll4/Dtx1/Eomes/Erbb2/Fas/Flt3l/Gadd45g/Hdac5/Ihh/Ikzf3/Il11ra1/Il15ra/Il18/Il1f8/Il6/Il7r/Itk/Itpkb/Jak3/Lck/Lgals1/Loxl3/Mmp14/Nlrp3/Nrarp/Ntrk1/Pik3r6/Rasgrp1/Ripk3/Rorc/Sfrp1/Shh/Smad7/Sox4/Tcirg1/Txk/Tyro3/Vnn1/Xbp1/Zbtb16/Zc3h12a	50
GO:0051048	BP	GO:0051048	negative regulation of secretion	37/1591	261/23210	2.10634258648782e-05	0.00301088611149021	0.00255540436086779	Ace/Agtr2/Anxa1/Bmp8a/C1qtnf3/Cd22/Cnr1/Drd3/Fkbp1b/Ghsr/Hdac1/Htr6/Idh2/Il11/Il6/Inha/Irs1/Kcnb1/Lif/Lilra5/Nlrp12/Nlrp3/Npff/Npy1r/Oit1/Ptpmt1/Ptprv/Serpinb1b/Sfrp1/Srcin1/Tacr2/Tnfrsf1a/Tnfrsf1b/Tnfrsf4/Trim9/Vpreb3/Zc3h12a	37
GO:0006805	BP	GO:0006805	xenobiotic metabolic process	21/1591	112/23210	2.15814295806135e-05	0.00301088611149021	0.00255540436086779	Acaa1a/Akr1c13/Cyp2a22/Cyp2a5/Cyp2b10/Cyp2b9/Cyp2c50/Cyp2d26/Cyp2t4/Gsta3/Gstm4/Rorc/Sult1a1/Ugt1a1/Ugt1a10/Ugt1a2/Ugt1a5/Ugt1a6a/Ugt1a6b/Ugt1a7c/Ugt1a9	21
GO:0042063	BP	GO:0042063	gliogenesis	43/1591	323/23210	2.28178195554414e-05	0.00307883918938424	0.00261307761224788	Anxa1/Bmp2/Ccl2/Cdk5r1/Cdkn2b/Clu/Csf1r/Cspg4/Drd3/Dtx1/Erbb2/Fas/Fgfr3/Gap43/Gpr157/Gpr37l1/Gsx2/Hdac1/Hdac11/Id4/Idh2/Il6/Kcnj10/Lgi4/Lif/Matn2/Mt3/Olig2/Omg/Pmp22/Pou3f1/Pou3f2/Ptn/Shh/Smo/Sox4/Sox9/Tlr4/Tnfrsf1b/Trem2/Vcan/Vim/Zfp365	43
GO:0046879	BP	GO:0046879	hormone secretion	47/1591	365/23210	2.32002217909858e-05	0.00307883918938424	0.00261307761224788	Adm/Adora3/Agtr2/Anxa1/Aqp1/Bmp8a/C1qtnf1/C1qtnf3/Casr/Cckar/Cnr1/Fam129b/Fgfr4/Fkbp1b/Ghsr/Gipr/Gja1/Gpr119/Gpr27/Hdac1/Htr6/Il11/Il6/Inha/Irs1/Irs2/Kcnb1/Lif/Nnat/Npff/Npy1r/Oit1/Pax8/Pck2/Pex5l/Piwil4/Pomc/Ptpmt1/Ptprv/Retn/Scg5/Sfrp1/Slc8b1/Snap25/Sox4/Tacr2/Tcirg1	47
GO:0071466	BP	GO:0071466	cellular response to xenobiotic stimulus	26/1591	157/23210	2.42587269091553e-05	0.00314266031220747	0.00266724398372091	Acaa1a/Agtr2/Akr1c13/Aqp1/Cyp2a22/Cyp2a5/Cyp2b10/Cyp2b9/Cyp2c50/Cyp2d26/Cyp2t4/Ehmt2/Gsta3/Gstm4/Mettl21c/Pck2/Rorc/Sult1a1/Ugt1a1/Ugt1a10/Ugt1a2/Ugt1a5/Ugt1a6a/Ugt1a6b/Ugt1a7c/Ugt1a9	26
GO:0050663	BP	GO:0050663	cytokine secretion	35/1591	244/23210	2.70570566999017e-05	0.00335517524361954	0.00284761001630097	Agtr2/Alox8/Anxa1/Btnl2/C1qtnf3/Casp1/Casp4/Ccl1/Ccl19/Cd276/Csf1r/Ghsr/Gsdmd/Htr2b/Il6/Lilra5/Mcoln2/Ms4a2/Nlrp10/Nlrp12/Nlrp1a/Nlrp3/Pycard/Rasgrp1/Rorc/S100a13/Serpinb1b/Tcirg1/Tlr4/Tnfrsf1b/Tnfrsf4/Trem3/Vtcn1/Xbp1/Zc3h12a	35
GO:0007601	BP	GO:0007601	visual perception	26/1591	158/23210	2.71729572520676e-05	0.00335517524361954	0.00284761001630097	Aoc2/Cabp4/Clic5/Cln5/Clrn1/Col1a1/Cryba1/Crybb2/Cryga/Crygb/Cryge/Dll4/Gpr179/Guca1a/Gucy2f/Kcnj10/Mip/Myo3b/Nxnl2/Pde6g/Pde6h/Rdh5/Rgs9bp/Tulp1/Unc119/Vax2	26
GO:0060191	BP	GO:0060191	regulation of lipase activity	16/1591	73/23210	2.77491060398602e-05	0.00335517524361954	0.00284761001630097	Angptl3/Anxa1/Apoa4/Apoh/Camk2b/Fgfr3/Gpihbp1/Htr2b/Itk/Ms4a2/Pdgfrb/Plcd1/Plin5/Pnlip/Rhoc/Txk	16
GO:0045580	BP	GO:0045580	regulation of T cell differentiation	25/1591	150/23210	3.088549801287e-05	0.00365321727582664	0.00310056475474738	Anxa1/Ccl19/Cd83/Dtx1/Erbb2/Ihh/Il18/Il1f8/Il6/Il7r/Itpkb/Jak3/Lck/Loxl3/Nlrp3/Nrarp/Pik3r6/Rasgrp1/Rorc/Shh/Smad7/Vnn1/Xbp1/Zbtb16/Zc3h12a	25
GO:0042110	BP	GO:0042110	T cell activation	58/1591	491/23210	3.63778527722617e-05	0.00419313701142966	0.00355880634735138	Anxa1/Bcl11a/Btnl2/Cav1/Ccdc88b/Ccl19/Ccl2/Cd24a/Cd276/Cd40lg/Cd83/Cdh26/Cebpb/Coro1a/Dll4/Dtx1/Eomes/Erbb2/Fas/Fkbp1b/Gadd45g/Gja1/Ihh/Il12rb1/Il18/Il1f8/Il20rb/Il6/Il7r/Itk/Itpkb/Jak3/Lck/Lgals1/Loxl3/Nlrp3/Nrarp/Pik3r6/Pycard/Rac2/Rasgrp1/Ripk3/Rorc/Shh/Sit1/Smad7/Sox4/Tcirg1/Tnfrsf13c/Tnfrsf1b/Tnfrsf4/Txk/Vnn1/Vtcn1/Xbp1/Xcl1/Zbtb16/Zc3h12a	58
GO:0050679	BP	GO:0050679	positive regulation of epithelial cell proliferation	30/1591	199/23210	3.86614664758268e-05	0.00419313701142966	0.00355880634735138	Acvrl1/Ar/Bmp2/Cav1/Cav2/Ccl2/Ccnd2/Cyba/Dlx5/Ecm1/Egfl7/Erbb2/Fgfr3/Ghsr/Htr2b/Ihh/Il6/Nme2/Nr4a1/Nrarp/Osr1/Ptn/Scn5a/Sfrp1/Shh/Smo/Sox9/Vash2/Vegfb/Xbp1	30
GO:0050709	BP	GO:0050709	negative regulation of protein secretion	25/1591	152/23210	3.88032523945638e-05	0.00419313701142966	0.00355880634735138	Anxa1/Bmp8a/C1qtnf3/Cd22/Drd3/Fkbp1b/Ghsr/Hdac1/Idh2/Il6/Irs1/Kcnb1/Lilra5/Nlrp12/Nlrp3/Npff/Oit1/Ptpmt1/Ptprv/Serpinb1b/Sfrp1/Srcin1/Tnfrsf4/Vpreb3/Zc3h12a	25
GO:0009914	BP	GO:0009914	hormone transport	47/1591	373/23210	4.02398071146537e-05	0.00419313701142966	0.00355880634735138	Adm/Adora3/Agtr2/Anxa1/Aqp1/Bmp8a/C1qtnf1/C1qtnf3/Casr/Cckar/Cnr1/Fam129b/Fgfr4/Fkbp1b/Ghsr/Gipr/Gja1/Gpr119/Gpr27/Hdac1/Htr6/Il11/Il6/Inha/Irs1/Irs2/Kcnb1/Lif/Nnat/Npff/Npy1r/Oit1/Pax8/Pck2/Pex5l/Piwil4/Pomc/Ptpmt1/Ptprv/Retn/Scg5/Sfrp1/Slc8b1/Snap25/Sox4/Tacr2/Tcirg1	47
GO:0045621	BP	GO:0045621	positive regulation of lymphocyte differentiation	20/1591	108/23210	4.04608616024298e-05	0.00419313701142966	0.00355880634735138	Anxa1/Ccl19/Cd83/Flt3l/Ihh/Il15ra/Il18/Il1f8/Il6/Il7r/Itpkb/Lck/Mmp14/Nlrp3/Pik3r6/Rasgrp1/Shh/Vnn1/Xbp1/Zbtb16	20
GO:0019932	BP	GO:0019932	second-messenger-mediated signaling	52/1591	427/23210	4.05912976306313e-05	0.00419313701142966	0.00355880634735138	Adm/Adora3/Adra1b/Ank2/Aqp1/Avpr1a/Bhlha15/Calcb/Calcr/Casq1/Ccr1/Ccr10/Ccr1l1/Ccr8/Cd22/Cd24a/Cx3cr1/Drd3/Drd5/Fkbp1b/Gipr/Gpha2/Guca1a/Gucy1b2/Gucy2f/Htr2b/Jsrp1/L1cam/Lat2/Lmcd1/Mt1/Mt2/Nme2/Npr1/Nr5a1/Nron/Pde11a/Pex5l/Prkar1b/Ptger1/Ptger2/Rasd1/Rln1/Rxfp2/Samd14/Sox9/Taar1/Thbs1/Tmem100/Tnni3/Tpcn2/Trem2	52
GO:0048568	BP	GO:0048568	embryonic organ development	58/1591	493/23210	4.08447457463282e-05	0.00419313701142966	0.00355880634735138	Adm/Aldh1a3/Atp2b2/Ccdc103/Cebpb/Cfc1/Chrna10/Chrna9/Clic5/Clrn1/Crb2/Cryaa/Dlx5/Dvl1/Eomes/Flt3l/Fuz/Fzd2/Gja1/Grhl3/Hesx1/Hmx2/Hoxb3/Hoxb4/Hoxb6/Hoxd11/Ihh/Klf1/Lif/Lmo2/Mmp14/Myo15/Myo3b/Nkx3-2/Osr1/Ovol2/Pax8/Pbx1/Pdgfrb/Pdzd7/Pkdcc/Plcd1/Plcd3/Plg/Prkra/Rpl38/Shh/Six4/Smo/Sox18/Sox9/Tbx15/Tbx20/Tfeb/Tmie/Vash1/Vash2/Vax2	58
GO:0050953	BP	GO:0050953	sensory perception of light stimulus	26/1591	162/23210	4.22624713485276e-05	0.00425833530754331	0.00361414155567233	Aoc2/Cabp4/Clic5/Cln5/Clrn1/Col1a1/Cryba1/Crybb2/Cryga/Crygb/Cryge/Dll4/Gpr179/Guca1a/Gucy2f/Kcnj10/Mip/Myo3b/Nxnl2/Pde6g/Pde6h/Rdh5/Rgs9bp/Tulp1/Unc119/Vax2	26
GO:0030850	BP	GO:0030850	prostate gland development	13/1591	53/23210	4.44006505067925e-05	0.00438395136177476	0.00372075462600835	Anxa1/Ar/Eaf2/Foxa1/Id4/Psapl1/Rln1/Serpinf1/Sfrp1/Shh/Sox9/Tnc/Wdr77	13
GO:0090596	BP	GO:0090596	sensory organ morphogenesis	40/1591	301/23210	4.51206168460552e-05	0.00438395136177476	0.00372075462600835	Aldh1a3/Aqp1/Atp2b2/Cabp4/Chrna10/Chrna9/Clic5/Clrn1/Cryaa/Crygb/Dlx5/Dvl1/Fgfr3/Fjx1/Fscn2/Fzd2/Grhl3/Hdac1/Hesx1/Hmx2/Hoxc13/Ihh/Myo15/Myo3b/Nkx3-2/Nrl/Osr1/Pax8/Pdzd7/Prkra/Prox2/Ptn/Ring1/Rpl38/Shh/Six4/Sox9/Tmie/Tulp1/Vax2	40
GO:0050727	BP	GO:0050727	regulation of inflammatory response	45/1591	354/23210	4.69895067743688e-05	0.00448543695367264	0.00380688764947657	Abcd2/Ace/Adora3/Alox5ap/Anxa1/C1qtnf3/Casp1/Ccl1/Cd24a/Cd276/Cd5l/Cebpb/Cnr1/Ctss/Cuedc2/Cx3cr1/Dnase1/Ednra/Ghsr/Gprc5b/Gpx2/Il17b/Il20rb/Il6/Krt1/Lilra5/Metrnl/Mvk/Nlrp10/Nlrp12/Nlrp3/Nupr1/Pmp22/Pycard/Rps19/Serpinf1/Shpk/Smpdl3b/Tlr4/Tnfrsf1a/Tnfrsf1b/Trem2/Tyro3/Xcl1/Zc3h12a	45
GO:0042471	BP	GO:0042471	ear morphogenesis	23/1591	136/23210	4.99006200348792e-05	0.00468119437258237	0.00397303121765907	Aldh1a3/Atp2b2/Chrna10/Chrna9/Clic5/Clrn1/Dlx5/Dvl1/Fzd2/Grhl3/Hesx1/Hmx2/Myo15/Myo3b/Nkx3-2/Osr1/Pax8/Pdzd7/Prkra/Rpl38/Six4/Sox9/Tmie	23
GO:0060193	BP	GO:0060193	positive regulation of lipase activity	13/1591	54/23210	5.48391737269227e-05	0.00497700890007823	0.00422409542453365	Apoa4/Apoh/Camk2b/Fgfr3/Gpihbp1/Htr2b/Itk/Ms4a2/Pdgfrb/Plin5/Pnlip/Rhoc/Txk	13
GO:0050706	BP	GO:0050706	regulation of interleukin-1 beta secretion	11/1591	40/23210	5.48833916568083e-05	0.00497700890007823	0.00422409542453365	Casp1/Casp4/Ccl19/Gsdmd/Lilra5/Nlrp1a/Nlrp3/Pycard/Serpinb1b/Tlr4/Zc3h12a	11
GO:0051224	BP	GO:0051224	negative regulation of protein transport	30/1591	204/23210	6.19271201913107e-05	0.00552369608132658	0.00468808069506954	Anxa1/Bag3/Bmp8a/C1qtnf3/Cd22/Drd3/Fkbp1b/Gbp4/Ghsr/Hdac1/Idh2/Il6/Irs1/Kcnb1/Lilra5/Mdfic/Nlrp12/Nlrp3/Npff/Oit1/Pkdcc/Ptpmt1/Ptprv/Serpinb1b/Sfrp1/Siah3/Srcin1/Tnfrsf4/Vpreb3/Zc3h12a	30
GO:0050716	BP	GO:0050716	positive regulation of interleukin-1 secretion	10/1591	34/23210	6.36718933689488e-05	0.0055877221261363	0.00474242098827807	Casp1/Casp4/Ccl19/Gsdmd/Lilra5/Nlrp10/Nlrp1a/Nlrp3/Pycard/Tlr4	10
GO:0060767	BP	GO:0060767	epithelial cell proliferation involved in prostate gland development	6/1591	12/23210	6.6241135958114e-05	0.00572092096425553	0.00485546973180027	Ar/Eaf2/Serpinf1/Shh/Sox9/Wdr77	6
GO:0046888	BP	GO:0046888	negative regulation of hormone secretion	18/1591	95/23210	7.07978114641345e-05	0.00601892019025556	0.0051083881396901	Bmp8a/Fkbp1b/Ghsr/Hdac1/Htr6/Il11/Il6/Inha/Irs1/Kcnb1/Lif/Npff/Npy1r/Oit1/Ptpmt1/Ptprv/Sfrp1/Tacr2	18
GO:0048562	BP	GO:0048562	embryonic organ morphogenesis	41/1591	318/23210	7.28410401545919e-05	0.00609735537663284	0.00517495778393837	Aldh1a3/Atp2b2/Ccdc103/Cfc1/Chrna10/Chrna9/Clic5/Clrn1/Crb2/Cryaa/Dlx5/Dvl1/Fuz/Fzd2/Gja1/Grhl3/Hesx1/Hmx2/Hoxb3/Hoxb4/Hoxb6/Hoxd11/Ihh/Mmp14/Myo15/Myo3b/Nkx3-2/Osr1/Ovol2/Pax8/Pdzd7/Prkra/Rpl38/Shh/Six4/Smo/Sox9/Tbx15/Tbx20/Tmie/Vax2	41
GO:0022407	BP	GO:0022407	regulation of cell-cell adhesion	48/1591	395/23210	8.31809790399959e-05	0.00685738949934269	0.00582001523203289	Adam19/Anxa1/Bmp2/Btnl2/C1qtnf1/Cav1/Ccdc88b/Ccl19/Ccl2/Cd24a/Cd276/Cd40lg/Cd83/Cebpb/Coro1a/Dtx1/Erbb2/Fermt3/Ihh/Il12rb1/Il18/Il1f8/Il20rb/Il6/Il7r/Itpkb/Jak3/L1cam/Lck/Lgals1/Loxl3/Nlrp3/Nrarp/Pcdh8/Pik3r6/Pycard/Rap1gap/Rasgrp1/Rnase10/Shh/Smad7/Tnfrsf13c/Vnn1/Vtcn1/Xbp1/Xcl1/Zbtb16/Zc3h12a	48
GO:1903708	BP	GO:1903708	positive regulation of hemopoiesis	30/1591	208/23210	8.89274360705062e-05	0.00722170417402424	0.00612921699986348	Anxa1/Car2/Ccl19/Ccr1/Cd40lg/Cd83/Csf1r/Fes/Flt3l/Hcls1/Ihh/Il15ra/Il18/Il1f8/Il3/Il6/Il7r/Itpkb/Lck/Lif/Mmp14/Nlrp3/Ocstamp/Pik3r6/Rasgrp1/Shh/Trem2/Vnn1/Xbp1/Zbtb16	30
GO:0008202	BP	GO:0008202	steroid metabolic process	39/1591	301/23210	9.70493966370386e-05	0.00766089730757588	0.0065019697401475	Acaa1a/Adm/Akr1c13/Akr1c18/Angptl3/Apoa4/Apoc1/Apof/Bmp2/Cyp11a1/Cyp21a1/Cyp2b10/Cyp3a44/Dhrs4/Fabp6/Fgf15/Fgfr4/Hmgcs2/Hrh1/Hsd17b1/Hsd17b6/Hsd3b1/Hsd3b5/Idi2/Mt3/Mvk/Pbx1/Pmp22/Pmvk/Pon1/Rdh5/Rorc/Sgpl1/Shh/Slc27a5/Soat2/Sult1a1/Sult2a1/Ugt1a7c	39
GO:1904950	BP	GO:1904950	negative regulation of establishment of protein localization	30/1591	209/23210	9.71516107742577e-05	0.00766089730757588	0.0065019697401475	Anxa1/Bag3/Bmp8a/C1qtnf3/Cd22/Drd3/Fkbp1b/Gbp4/Ghsr/Hdac1/Idh2/Il6/Irs1/Kcnb1/Lilra5/Mdfic/Nlrp12/Nlrp3/Npff/Oit1/Pkdcc/Ptpmt1/Ptprv/Serpinb1b/Sfrp1/Siah3/Srcin1/Tnfrsf4/Vpreb3/Zc3h12a	30
GO:0002792	BP	GO:0002792	negative regulation of peptide secretion	25/1591	162/23210	0.000112837799362876	0.00875642928703876	0.00743177149754573	Anxa1/Bmp8a/C1qtnf3/Cd22/Drd3/Fkbp1b/Ghsr/Hdac1/Idh2/Il6/Irs1/Kcnb1/Lilra5/Nlrp12/Nlrp3/Npff/Oit1/Ptpmt1/Ptprv/Serpinb1b/Sfrp1/Srcin1/Tnfrsf4/Vpreb3/Zc3h12a	25
GO:0001655	BP	GO:0001655	urogenital system development	43/1591	346/23210	0.000115086158843037	0.00875642928703876	0.00743177149754573	Ace/Agtr2/Amh/Anxa1/Aqp1/Ar/Bmp2/Clcnka/Col4a4/Eaf2/Ednra/Foxa1/Glis2/Gsta3/Hdac5/Hoxd11/Id4/Lif/Myocd/Osr1/Pax8/Pbx1/Pdgfrb/Psapl1/Ret/Rln1/Serpinf1/Sfrp1/Sgpl1/Shh/Six4/Slc5a1/Smad7/Smo/Sox4/Sox9/Tnc/Upk3a/Vcan/Wdr77/Wnt6/Wt1/Zbtb16	43
GO:0072216	BP	GO:0072216	positive regulation of metanephros development	6/1591	13/23210	0.000115872616920932	0.00875642928703876	0.00743177149754573	Agtr2/Lif/Pax8/Pdgfrb/Ret/Wt1	6
GO:0032651	BP	GO:0032651	regulation of interleukin-1 beta production	15/1591	74/23210	0.000126254815188317	0.00941030752657035	0.00798673214464526	Casp1/Casp4/Ccl19/Cx3cr1/Ghsr/Gsdmd/Lilra5/Naip5/Nlrp1a/Nlrp3/Pycard/Serpinb1b/Tlr4/Trem2/Zc3h12a	15
GO:0070665	BP	GO:0070665	positive regulation of leukocyte proliferation	23/1591	145/23210	0.000136973904049429	0.0100712839450398	0.00854771717019695	Anxa1/Btnl2/Ccdc88b/Ccl19/Cd24a/Cd276/Cd40lg/Coro1a/Flt3l/Il12rb1/Il18/Il3/Il6/Irs2/Jak3/Ocstamp/Pycard/Shh/Tlr4/Tnfrsf13c/Tnfrsf4/Vtcn1/Xcl1	23
GO:0032963	BP	GO:0032963	collagen metabolic process	19/1591	109/23210	0.00014496840583278	0.0105169746151487	0.00892598451071446	Ccl2/Col1a1/Ctss/Fgfr3/Ihh/Il18/Il6/Larp6/Ltbp1/Mkx/Mmp11/Mmp14/Mmp23/Mrc2/Pdgfrb/Rcn3/Retn/Serpinh1/Vim	19
GO:0070373	BP	GO:0070373	negative regulation of ERK1 and ERK2 cascade	15/1591	75/23210	0.000147939941700508	0.0105913318788482	0.00898909313351976	Atf3/Camk2n1/Cav1/Chrna10/Chrna9/Cryba1/Dusp4/Lif/Ndrg2/Nlrp12/Pin1/Rgs14/Timp3/Tlr4/Xbp1	15
GO:0018108	BP	GO:0018108	peptidyl-tyrosine phosphorylation	40/1591	319/23210	0.000161957582864227	0.0113920020350974	0.00966863926483564	Aatk/Ace/Cav1/Cav2/Cblc/Cd24a/Chmp6/Csf1r/Cspg4/Fes/Fgfr3/Fgfr4/Gprc5b/Hck/Hcls1/Hdac1/Hpx/Il11/Il12rb1/Il18/Il3/Il6/Itk/Jak3/Lck/Lif/Lilra5/Ntrk1/Pdgfrb/Pkdcc/Samsn1/Sfrp1/Srcin1/Tlr4/Tnfrsf18/Tnfrsf1a/Trem2/Txk/Unc119/Vegfb	40
GO:0001776	BP	GO:0001776	leukocyte homeostasis	19/1591	110/23210	0.000164147559724009	0.0113920020350974	0.00966863926483564	Anxa1/Ccl2/Cd24a/Coro1a/Cxcl5/Fas/Gpr174/Il18/Il3/Il6/Itpkb/Jak3/Ripk3/Sh2b2/Sit1/Tcirg1/Tnfrsf13c/Tnfrsf17/Tnfrsf4	19
GO:0050718	BP	GO:0050718	positive regulation of interleukin-1 beta secretion	9/1591	31/23210	0.000165404918355577	0.0113920020350974	0.00966863926483564	Casp1/Casp4/Ccl19/Gsdmd/Lilra5/Nlrp1a/Nlrp3/Pycard/Tlr4	9
GO:0090184	BP	GO:0090184	positive regulation of kidney development	11/1591	45/23210	0.000175474657597244	0.0116967525324008	0.00992728762314249	Agtr2/Ednra/Lif/Pax8/Pdgfrb/Ret/Shh/Six4/Smo/Sox9/Wt1	11
GO:0046637	BP	GO:0046637	regulation of alpha-beta T cell differentiation	14/1591	68/23210	0.000176595552991896	0.0116967525324008	0.00992728762314249	Anxa1/Ccl19/Cd83/Ihh/Il18/Il6/Itpkb/Jak3/Loxl3/Nlrp3/Shh/Smad7/Zbtb16/Zc3h12a	14
GO:0046631	BP	GO:0046631	alpha-beta T cell activation	24/1591	157/23210	0.000177733385326989	0.0116967525324008	0.00992728762314249	Anxa1/Ccl19/Cd24a/Cd83/Cdh26/Cebpb/Eomes/Gadd45g/Ihh/Il18/Il6/Itk/Itpkb/Jak3/Loxl3/Nlrp3/Rorc/Shh/Smad7/Tcirg1/Txk/Xcl1/Zbtb16/Zc3h12a	24
GO:0072210	BP	GO:0072210	metanephric nephron development	10/1591	38/23210	0.000178428682262317	0.0116967525324008	0.00992728762314249	Agtr2/Aqp1/Lif/Osr1/Pax8/Pdgfrb/Ret/Smo/Sox9/Wt1	10
GO:0001936	BP	GO:0001936	regulation of endothelial cell proliferation	21/1591	129/23210	0.000181460108337787	0.0117538624936417	0.00997575808618887	Acvrl1/Apoh/Bmp2/Cav1/Cav2/Ccl2/Cyba/Dll4/Ecm1/Egfl7/Fgfr3/Ghsr/Gja1/Htr2b/Ngfr/Nr4a1/Nrarp/Thbs1/Vash1/Vash2/Vegfb	21
GO:0072224	BP	GO:0072224	metanephric glomerulus development	6/1591	14/23210	0.000191013057308641	0.0122201798829654	0.0103715317707792	Agtr2/Aqp1/Osr1/Pdgfrb/Ret/Wt1	6
GO:0015893	BP	GO:0015893	drug transport	29/1591	207/23210	0.000193151161539244	0.0122201798829654	0.0103715317707792	Abcg2/Aoc1/Aqp1/Car2/Car4/Cnr1/Drd3/Folr2/Ghsr/Gja1/Htr6/Kcnj10/Nat8l/Pcp4/Retn/Slc13a4/Slc13a5/Slc1a5/Slc1a7/Slc22a18/Slc25a18/Slc25a2/Slc25a29/Slc25a42/Slc38a5/Slc4a11/Slc6a8/Syt15/Tacr2	29
GO:0018212	BP	GO:0018212	peptidyl-tyrosine modification	40/1591	322/23210	0.000197534660872837	0.0122842807191037	0.0104259355410109	Aatk/Ace/Cav1/Cav2/Cblc/Cd24a/Chmp6/Csf1r/Cspg4/Fes/Fgfr3/Fgfr4/Gprc5b/Hck/Hcls1/Hdac1/Hpx/Il11/Il12rb1/Il18/Il3/Il6/Itk/Jak3/Lck/Lif/Lilra5/Ntrk1/Pdgfrb/Pkdcc/Samsn1/Sfrp1/Srcin1/Tlr4/Tnfrsf18/Tnfrsf1a/Trem2/Txk/Unc119/Vegfb	40
GO:0030217	BP	GO:0030217	T cell differentiation	35/1591	269/23210	0.000198725384082679	0.0122842807191037	0.0104259355410109	Anxa1/Bcl11a/Ccl19/Cd83/Dll4/Dtx1/Eomes/Erbb2/Fas/Gadd45g/Ihh/Il18/Il1f8/Il6/Il7r/Itk/Itpkb/Jak3/Lck/Loxl3/Nlrp3/Nrarp/Pik3r6/Rasgrp1/Ripk3/Rorc/Shh/Smad7/Sox4/Tcirg1/Txk/Vnn1/Xbp1/Zbtb16/Zc3h12a	35
GO:0070663	BP	GO:0070663	regulation of leukocyte proliferation	32/1591	238/23210	0.000200937508546266	0.0122842807191037	0.0104259355410109	Anxa1/Btnl2/Ccdc88b/Ccl19/Cd22/Cd24a/Cd276/Cd40lg/Cebpb/Coro1a/Erbb2/Flt3l/Ihh/Ikzf3/Il12rb1/Il18/Il20rb/Il3/Il6/Irs2/Jak3/Ocstamp/Pycard/Rac2/Ripk3/Shh/Tlr4/Tnfrsf13c/Tnfrsf1b/Tnfrsf4/Vtcn1/Xcl1	32
GO:0001818	BP	GO:0001818	negative regulation of cytokine production	34/1591	259/23210	0.000205375261050678	0.0123776897954055	0.010505213850481	Abcd2/Anxa1/C1qtnf3/Cd24a/Cd276/Cd83/Cryba1/Cuedc2/Cx3cr1/Epx/Fgfr4/Gbp4/Ghsr/Il20rb/Il6/Irak3/Jak3/Lilra5/Ndrg2/Nfkbil1/Nlrp12/Nlrp3/Nmi/Pomc/Pycard/Serpinb1b/Smad7/Thbs1/Tlr4/Tnfrsf1a/Tnfrsf4/Trem2/Xcl1/Zc3h12a	34
GO:0001708	BP	GO:0001708	cell fate specification	18/1591	103/23210	0.00020754343377348	0.0123776897954055	0.010505213850481	Ar/Ehmt2/Eomes/Foxa1/Gsx2/Ihh/Lhx3/Myl2/Olig2/Pou3f2/Ptch2/Shh/Smo/Sox18/Sox9/Tbx15/Tbx20/Tlx3	18
GO:0046632	BP	GO:0046632	alpha-beta T cell differentiation	19/1591	112/23210	0.000209290104976531	0.0123776897954055	0.010505213850481	Anxa1/Ccl19/Cd83/Eomes/Gadd45g/Ihh/Il18/Il6/Itk/Itpkb/Jak3/Loxl3/Nlrp3/Rorc/Shh/Smad7/Txk/Zbtb16/Zc3h12a	19
GO:0010001	BP	GO:0010001	glial cell differentiation	32/1591	239/23210	0.000217068973135676	0.0126625261734076	0.0107469606637207	Bmp2/Clu/Drd3/Dtx1/Erbb2/Fgfr3/Gap43/Gpr157/Gpr37l1/Gsx2/Hdac1/Hdac11/Id4/Kcnj10/Lgi4/Lif/Mt3/Olig2/Omg/Pmp22/Pou3f1/Pou3f2/Ptn/Shh/Smo/Sox4/Sox9/Tlr4/Tnfrsf1b/Trem2/Vim/Zfp365	32
GO:0032611	BP	GO:0032611	interleukin-1 beta production	16/1591	86/23210	0.000218760790351095	0.0126625261734076	0.0107469606637207	Casp1/Casp4/Ccl19/Cma1/Cx3cr1/Ghsr/Gsdmd/Lilra5/Naip5/Nlrp1a/Nlrp3/Pycard/Serpinb1b/Tlr4/Trem2/Zc3h12a	16
GO:0006816	BP	GO:0006816	calcium ion transport	49/1591	423/23210	0.000226185012472097	0.0129544489774809	0.0109947218804996	Ace/Ank2/Atp2a3/Atp2b2/Bhlha15/Cacna2d2/Cacng6/Calcr/Camk2b/Casq1/Casr/Cav1/Cckar/Ccl19/Ccr1/Cd19/Clca1/Cldn16/Coro1a/Cracr2b/Cyba/Ednra/Fkbp1b/Gja1/Hrh1/Htr2b/Jak3/Jph4/Jsrp1/Lck/Lilra5/Lime1/Mchr1/Mcoln2/Mettl21c/Ms4a2/Mylk/P2rx1/Pdgfrb/Pkd2l1/Plcb2/S100a1/Slc8b1/Stac/Tmc1/Tmem37/Tpcn2/Trpv5/Xcl1	49
GO:0045582	BP	GO:0045582	positive regulation of T cell differentiation	17/1591	95/23210	0.000229821366839914	0.0130256047601664	0.0110551133369156	Anxa1/Ccl19/Cd83/Ihh/Il18/Il1f8/Il6/Il7r/Itpkb/Lck/Nlrp3/Pik3r6/Rasgrp1/Shh/Vnn1/Xbp1/Zbtb16	17
GO:0014009	BP	GO:0014009	glial cell proliferation	12/1591	54/23210	0.000238244772785615	0.0132274470278217	0.011226421248233	Cdkn2b/Clu/Csf1r/Fas/Idh2/Il6/Lgi4/Pmp22/Ptn/Sox4/Trem2/Vim	12
GO:0032964	BP	GO:0032964	collagen biosynthetic process	12/1591	54/23210	0.000238244772785615	0.0132274470278217	0.011226421248233	Ccl2/Col1a1/Ihh/Il18/Il6/Larp6/Ltbp1/Mkx/Pdgfrb/Rcn3/Serpinh1/Vim	12
GO:0043062	BP	GO:0043062	extracellular structure organization	39/1591	315/23210	0.000252539092734491	0.0138794465006905	0.0117797873453079	Abca7/Adamts20/Apoa4/Ccdc80/Ces1g/Cma1/Col17a1/Col18a1/Col1a1/Col4a4/Col4a6/Ctss/Efemp2/Exoc8/Fgfr4/Gpihbp1/Hapln2/Ihh/Il6/Kazald1/Lamb3/Lipg/Lmx1b/Loxl3/Mia/Mkx/Mmp11/Mmp14/Mmp23/Ntn4/Plg/Pmp22/Serpinh1/Soat2/Sox9/Tgfbi/Tnfrsf1a/Tnfrsf1b/Wt1	39
GO:0042472	BP	GO:0042472	inner ear morphogenesis	19/1591	114/23210	0.000264946188032809	0.0142640586083585	0.0121062159848458	Aldh1a3/Atp2b2/Chrna10/Chrna9/Clic5/Clrn1/Dlx5/Dvl1/Fzd2/Grhl3/Hesx1/Hmx2/Myo15/Myo3b/Pax8/Pdzd7/Six4/Sox9/Tmie	19
GO:0050702	BP	GO:0050702	interleukin-1 beta secretion	11/1591	47/23210	0.000265283411163325	0.0142640586083585	0.0121062159848458	Casp1/Casp4/Ccl19/Gsdmd/Lilra5/Nlrp1a/Nlrp3/Pycard/Serpinb1b/Tlr4/Zc3h12a	11
GO:0050680	BP	GO:0050680	negative regulation of epithelial cell proliferation	22/1591	142/23210	0.000267401944137578	0.0142640586083585	0.0121062159848458	Acvrl1/Apoh/Ar/Cav1/Cav2/Cdkn2b/Dll4/Eaf2/Fgfr3/Gja1/Marveld3/Ngfr/Nupr1/Ptn/Rap1gap/Serpinf1/Sfrp1/Sox9/Thbs1/Vash1/Wdr77/Wnt10b	22
GO:0043583	BP	GO:0043583	ear development	32/1591	242/23210	0.000272623792383744	0.0143439211132594	0.0121739970252893	Aldh1a3/Atp2b2/Bmp2/Chrna10/Chrna9/Clic5/Clrn1/Dlx5/Dvl1/Fgfr3/Frem2/Fzd2/Grhl3/Hesx1/Hmx2/Maf/Mapkapk2/Mycl/Myo15/Myo3b/Nkx3-2/Nox3/Osr1/Pax8/Pdzd7/Prkra/Rpl38/Shh/Six4/Sox9/Tmc1/Tmie	32
GO:0001819	BP	GO:0001819	positive regulation of cytokine production	51/1591	449/23210	0.000274171622087664	0.0143439211132594	0.0121739970252893	Agtr2/Alox8/Anxa1/Btnl2/C1qtnf3/Card9/Casp1/Casp4/Ccdc88b/Ccl1/Ccl19/Ccl2/Cd276/Cd40lg/Cd83/Cebpb/Clu/Csf1r/Cyba/Epx/Gprc5b/Gsdmd/Hdac1/Htr2b/Il12rb1/Il17b/Il18/Il1f8/Il20rb/Il6/Il9/Klrk1/Lilra5/Mapkapk2/Mcoln2/Naip5/Nlrp10/Nlrp1a/Nlrp3/Pycard/Rasgrp1/Spon2/Thbs1/Tlr4/Tnfrsf13c/Tnfrsf1a/Trem2/Txk/Vtcn1/Xbp1/Xcl1	51
GO:0016042	BP	GO:0016042	lipid catabolic process	38/1591	306/23210	0.00028334509721783	0.0146826730853544	0.0124615031728784	Abcd2/Acaa1a/Akr1c18/Angptl3/Apoa4/Apoh/Ces1a/Ces1b/Ces1c/Ces1g/Clps/Cnr1/Decr1/Enpp6/Hao1/Hexa/Irs1/Irs2/Lipf/Lipg/Lrcol1/Mt3/Neu1/Pck2/Pla2g10/Plb1/Plcb2/Plcd1/Plcd3/Plin1/Plin5/Pnlip/Pnpla3/Ptprv/Sgpl1/Slc27a4/Smpdl3b/Ugt1a7c	38
GO:0001935	BP	GO:0001935	endothelial cell proliferation	22/1591	143/23210	0.00029593264941151	0.0151902787306418	0.0128923190960109	Acvrl1/Apoh/Bmp2/Cav1/Cav2/Ccl2/Cyba/Dll4/Ecm1/Egfl7/Fgfr3/Ghsr/Gja1/Htr2b/Ngfr/Nr4a1/Nrarp/Thbs1/Vash1/Vash2/Vegfb/Xbp1	22
GO:0045765	BP	GO:0045765	regulation of angiogenesis	38/1591	307/23210	0.000302485276906765	0.0153815176789692	0.0130546277401867	Acvrl1/Adm/Angptl3/Anxa1/Apoh/Aqp1/Ccl2/Cma1/Cx3cr1/Dll4/Ecm1/Ecscr/Erap1/Ghsr/Hdac5/Ism1/Lif/Map3k3/Meox2/Ngfr/Ntrk1/Optc/Pik3r6/Plg/Ptn/Rnh1/Rras/S100a1/Serpinf1/Shh/Srpx2/Thbs1/Tnfrsf1a/Vash1/Vash2/Vegfb/Xbp1/Zc3h12a	38
GO:0050707	BP	GO:0050707	regulation of cytokine secretion	29/1591	213/23210	0.000315771102742556	0.0159084312039097	0.0135018306796452	Agtr2/Alox8/Anxa1/Btnl2/C1qtnf3/Casp1/Casp4/Ccl1/Ccl19/Cd276/Csf1r/Ghsr/Gsdmd/Htr2b/Il6/Lilra5/Nlrp10/Nlrp12/Nlrp1a/Nlrp3/Pycard/Rasgrp1/Serpinb1b/Tlr4/Tnfrsf1b/Tnfrsf4/Vtcn1/Xbp1/Zc3h12a	29
GO:0046651	BP	GO:0046651	lymphocyte proliferation	38/1591	308/23210	0.000322772664579113	0.0161119822749996	0.0136745888895081	Anxa1/Btnl2/Ccdc88b/Ccl19/Cd19/Cd22/Cd24a/Cd276/Cd40lg/Cd70/Cebpb/Coro1a/Cr2/Erbb2/Fkbp1b/Gja1/Ihh/Ikzf3/Il12rb1/Il18/Il20rb/Il6/Il7r/Impdh2/Irs2/Jak3/Pycard/Rac2/Ripk3/Shh/Tlr4/Tnfrsf13c/Tnfrsf1b/Tnfrsf4/Vpreb1/Vpreb2/Vtcn1/Xcl1	38
GO:1901342	BP	GO:1901342	regulation of vasculature development	41/1591	341/23210	0.000330776138779908	0.0163613906463771	0.0138862671849517	Acvrl1/Adm/Angptl3/Anxa1/Apoh/Aqp1/Ccl2/Cma1/Cx3cr1/Dll4/Ecm1/Ecscr/Erap1/Ghsr/Hdac5/Ism1/Lif/Map3k3/Meox2/Myocd/Ngfr/Ntrk1/Optc/Pik3r6/Plg/Ptn/Rnh1/Rras/S100a1/Serpinf1/Shh/Srpx2/Thbs1/Tmem100/Tnfrsf1a/Vash1/Vash2/Vegfb/Wt1/Xbp1/Zc3h12a	41
GO:0042102	BP	GO:0042102	positive regulation of T cell proliferation	17/1591	98/23210	0.000337171697440506	0.0164232629573813	0.0139387795575565	Anxa1/Btnl2/Ccdc88b/Ccl19/Cd24a/Cd276/Cd40lg/Coro1a/Il12rb1/Il18/Il6/Jak3/Pycard/Shh/Tnfrsf13c/Vtcn1/Xcl1	17
GO:0001823	BP	GO:0001823	mesonephros development	18/1591	107/23210	0.000338063857972194	0.0164232629573813	0.0139387795575565	Agtr2/Bmp2/Gsta3/Hoxd11/Osr1/Pax8/Pbx1/Ret/Sfrp1/Shh/Six4/Smad7/Smo/Sox9/Vcan/Wnt6/Wt1/Zbtb16	18
GO:0032732	BP	GO:0032732	positive regulation of interleukin-1 production	12/1591	56/23210	0.000341488221044075	0.016442808944255	0.0139553686606461	Casp1/Casp4/Ccl19/Gsdmd/Hdac1/Lilra5/Naip5/Nlrp10/Nlrp1a/Nlrp3/Pycard/Tlr4	12
GO:0010714	BP	GO:0010714	positive regulation of collagen metabolic process	9/1591	34/23210	0.000356998661554564	0.0170388571712139	0.0144612477215131	Ccl2/Ihh/Il18/Larp6/Ltbp1/Mkx/Pdgfrb/Retn/Vim	9
GO:0032943	BP	GO:0032943	mononuclear cell proliferation	38/1591	310/23210	0.000367028052976319	0.01736521422821	0.014738234035763	Anxa1/Btnl2/Ccdc88b/Ccl19/Cd19/Cd22/Cd24a/Cd276/Cd40lg/Cd70/Cebpb/Coro1a/Cr2/Erbb2/Fkbp1b/Gja1/Ihh/Ikzf3/Il12rb1/Il18/Il20rb/Il6/Il7r/Impdh2/Irs2/Jak3/Pycard/Rac2/Ripk3/Shh/Tlr4/Tnfrsf13c/Tnfrsf1b/Tnfrsf4/Vpreb1/Vpreb2/Vtcn1/Xcl1	38
GO:0045785	BP	GO:0045785	positive regulation of cell adhesion	47/1591	411/23210	0.000401532519376798	0.0188339520511134	0.0159847836888023	Adam19/Anxa1/Btnl2/Cav1/Ccdc80/Ccdc88b/Ccl19/Ccl2/Cd24a/Cd276/Cd40lg/Cd63/Cd83/Col26a1/Coro1a/Erbb2/Ihh/Il12rb1/Il18/Il1f8/Il6/Il7r/Itpkb/Jak3/L1cam/Lck/Lgals1/Mip/Nlrp3/Pik3r6/Ptn/Pycard/Rap1gap/Rasgrp1/Ret/Rhod/Rnase10/Shh/Smad7/Thbs1/Tnfrsf13c/Tnfrsf18/Vnn1/Vtcn1/Xbp1/Xcl1/Zbtb16	47
GO:0007530	BP	GO:0007530	sex determination	8/1591	28/23210	0.000430807647473813	0.0200343966658549	0.0170036270757321	Ar/Insrr/Nr5a1/Ptgdr/Six4/Slxl1/Sox9/Wt1	8
GO:0007178	BP	GO:0007178	transmembrane receptor protein serine/threonine kinase signaling pathway	42/1591	357/23210	0.0004451626022939	0.0203294029206201	0.0172540052840056	Acvrl1/Akap3/Akap4/Amhr2/Bcl9l/Bmp2/Bmp8a/Bmp8b/Cav1/Cav2/Ccl2/Cdkn2b/Cfc1/Cldn5/Crb2/Dlx5/Dsg4/Fst/Fzd1/Gdf1/Gipc1/Hexa/Inha/Inhbc/Inhbe/Ltbp1/Myh6/Myocd/Ovol2/Pin1/Sfrp1/Smad7/Sost/Tab1/Tbx20/Tgfb1i1/Thbs1/Tmem100/Vim/Xbp1/Zcchc12/Zcchc18	42
GO:0055090	BP	GO:0055090	acylglycerol homeostasis	9/1591	35/23210	0.000451603962943602	0.0203294029206201	0.0172540052840056	Angptl3/Apoa4/Apoc4/C1qtnf3/Gpihbp1/Il18/Lipg/Mia2/Xbp1	9
GO:0070328	BP	GO:0070328	triglyceride homeostasis	9/1591	35/23210	0.000451603962943602	0.0203294029206201	0.0172540052840056	Angptl3/Apoa4/Apoc4/C1qtnf3/Gpihbp1/Il18/Lipg/Mia2/Xbp1	9
GO:0030238	BP	GO:0030238	male sex determination	6/1591	16/23210	0.000452096628082161	0.0203294029206201	0.0172540052840056	Ar/Insrr/Nr5a1/Ptgdr/Six4/Sox9	6
GO:0060768	BP	GO:0060768	regulation of epithelial cell proliferation involved in prostate gland development	5/1591	11/23210	0.000489709907901584	0.0216248584663507	0.0183534865092292	Ar/Eaf2/Serpinf1/Shh/Wdr77	5
GO:0006941	BP	GO:0006941	striated muscle contraction	23/1591	158/23210	0.000492198531370245	0.0216248584663507	0.0183534865092292	Adra1b/Ank2/Casq1/Cav1/Ccdc78/Chrne/Fkbp1b/Jsrp1/Kcne1l/Kcnj8/Mybpc3/Myh6/Myl2/Scn5a/Smad7/Smtn/Stac/Tnnc2/Tnni3/Tnni3k/Tnnt1/Vegfb/Zc3h12a	23
GO:0048608	BP	GO:0048608	reproductive structure development	50/1591	449/23210	0.000495146181662805	0.0216248584663507	0.0183534865092292	Adm/Amh/Anxa1/Ar/Cebpb/Eaf2/Eomes/Epor/Etnk2/Fancf/Foxa1/Fst/Ghsr/Gja1/Id4/Il11ra1/Inha/Klhl10/Lhx3/Lif/Myocd/Nr5a1/Ntrk1/Nupr1/Osr1/Ovol2/Plcd1/Plcd3/Plg/Psapl1/Ptn/Retn/Rln1/Rnase10/Rxfp2/Serpinf1/Sfrp1/Sgpl1/Shh/Six4/Sohlh1/Sox9/Spo11/Tfeb/Tnc/Tyro3/Vash1/Vash2/Wdr77/Wt1	50
GO:0003013	BP	GO:0003013	circulatory system process	54/1591	495/23210	0.000496803401634595	0.0216248584663507	0.0183534865092292	Ace/Acvrl1/Adm/Adra1b/Agtr2/Ank2/Ar/Avpr1a/Cacna2d2/Casr/Cav1/Cnr1/Cyba/Drd3/Drd5/Ednra/Erap1/Fkbp1b/Gja1/Gpr37l1/Grip2/Hrh1/Htr2b/Il18/Itga1/Kcne1l/Kcnj8/Kng1/Mybpc3/Myh6/Myl2/Npff/Npr1/Npy1r/Nts/P2rx1/Pomc/Pon1/Ppcs/Ptger2/Qrfp/S100a1/Scn5a/Sgcz/Smad7/Smtn/Sptbn4/Tacr2/Tbx20/Tnni3/Tnni3k/Tnnt1/Vegfb/Zc3h12a	54
GO:0008015	BP	GO:0008015	blood circulation	53/1591	484/23210	0.000509844096193786	0.0220163629157967	0.0186857648287564	Ace/Acvrl1/Adm/Adra1b/Agtr2/Ank2/Ar/Avpr1a/Cacna2d2/Casr/Cav1/Cnr1/Cyba/Drd3/Drd5/Ednra/Erap1/Fkbp1b/Gja1/Gpr37l1/Grip2/Hrh1/Htr2b/Il18/Itga1/Kcne1l/Kcnj8/Kng1/Mybpc3/Myh6/Myl2/Npff/Npr1/Npy1r/Nts/P2rx1/Pomc/Pon1/Ptger2/Qrfp/S100a1/Scn5a/Sgcz/Smad7/Smtn/Sptbn4/Tacr2/Tbx20/Tnni3/Tnni3k/Tnnt1/Vegfb/Zc3h12a	53
GO:0050728	BP	GO:0050728	negative regulation of inflammatory response	22/1591	149/23210	0.000530010308744527	0.0227069770856612	0.0192719040568773	Abcd2/C1qtnf3/Cd24a/Cd276/Cuedc2/Cx3cr1/Ghsr/Gpx2/Il20rb/Krt1/Metrnl/Mvk/Nlrp12/Nlrp3/Pycard/Rps19/Serpinf1/Smpdl3b/Tnfrsf1a/Tnfrsf1b/Tyro3/Zc3h12a	22
GO:0050886	BP	GO:0050886	endocrine process	17/1591	102/23210	0.000545944905450605	0.0231069458972502	0.0196113662641807	Ace/Agtr2/Aqp1/Avpr1a/C1qtnf1/C1qtnf3/Cyba/Drd3/Drd5/Fam129b/Fgfr4/Inha/Lif/Pex5l/Pomc/Retn/Tacr2	17
GO:0050808	BP	GO:0050808	synapse organization	50/1591	451/23210	0.000547839739155538	0.0231069458972502	0.0196113662641807	Arc/Arhgap22/Atp2b2/Cacna2d2/Camk2b/Cdk5r1/Clstn2/Clstn3/Cx3cr1/Dact1/Dlgap3/Dvl1/Erbb2/Fzd1/Gap43/Ghsr/Grip2/Il1rapl2/L1cam/Lmx1b/Lrfn4/Lrrc24/Lrrn1/Ndrg2/Nefl/Nrg2/Ntrk1/Pak3/Pcdh17/Pcdh8/Pcdhb16/Pcdhgc3/Pcdhgc4/Pcdhgc5/Pin1/Pmp22/Ptn/Rab17/Sema3f/Sez6l2/Shank1/Six4/Sncb/Sparcl1/Srcin1/Srpx2/Tnc/Tpbg/Trem2/Zfp365	50
GO:0060986	BP	GO:0060986	endocrine hormone secretion	12/1591	59/23210	0.000565801853542311	0.0236809837317209	0.0200985646274504	Agtr2/Aqp1/C1qtnf1/C1qtnf3/Fam129b/Fgfr4/Inha/Lif/Pex5l/Pomc/Retn/Tacr2	12
GO:0042129	BP	GO:0042129	regulation of T cell proliferation	24/1591	170/23210	0.000591245321267519	0.024556990786386	0.0208420508188076	Anxa1/Btnl2/Ccdc88b/Ccl19/Cd24a/Cd276/Cd40lg/Cebpb/Coro1a/Erbb2/Ihh/Il12rb1/Il18/Il20rb/Il6/Jak3/Pycard/Rac2/Ripk3/Shh/Tnfrsf13c/Tnfrsf1b/Vtcn1/Xcl1	24
GO:0006939	BP	GO:0006939	smooth muscle contraction	18/1591	112/23210	0.000596887769152295	0.0245853753807932	0.0208661414398552	Adra1b/Cald1/Cav1/Ednra/Fkbp1b/Ghsr/Grip2/Htr2b/Lck/Mylk/Myocd/Npy1r/P2rx1/P2rx3/Sstr2/Tacr2/Tnni3/Tpcn2	18
GO:0048839	BP	GO:0048839	inner ear development	28/1591	211/23210	0.000601760587351028	0.0245853753807932	0.0208661414398552	Aldh1a3/Atp2b2/Bmp2/Chrna10/Chrna9/Clic5/Clrn1/Dlx5/Dvl1/Fgfr3/Frem2/Fzd2/Grhl3/Hesx1/Hmx2/Maf/Mapkapk2/Mycl/Myo15/Myo3b/Nox3/Pax8/Pdzd7/Shh/Six4/Sox9/Tmc1/Tmie	28
GO:0061458	BP	GO:0061458	reproductive system development	50/1591	453/23210	0.000605484341302386	0.0245853753807932	0.0208661414398552	Adm/Amh/Anxa1/Ar/Cebpb/Eaf2/Eomes/Epor/Etnk2/Fancf/Foxa1/Fst/Ghsr/Gja1/Id4/Il11ra1/Inha/Klhl10/Lhx3/Lif/Myocd/Nr5a1/Ntrk1/Nupr1/Osr1/Ovol2/Plcd1/Plcd3/Plg/Psapl1/Ptn/Retn/Rln1/Rnase10/Rxfp2/Serpinf1/Sfrp1/Sgpl1/Shh/Six4/Sohlh1/Sox9/Spo11/Tfeb/Tnc/Tyro3/Vash1/Vash2/Wdr77/Wt1	50
GO:0019221	BP	GO:0019221	cytokine-mediated signaling pathway	40/1591	341/23210	0.000636693442541607	0.0254789973385243	0.0216245777815815	Card14/Casp1/Casp4/Cav1/Ccl1/Ccl19/Ccl2/Ccl22/Ccr1/Cd24a/Csf1r/Cx3cr1/Cxcl5/Ecm1/Hpx/Ifitm2/Ifnar2/Ifngr2/Il11ra1/Il15ra/Il18/Il1f8/Il20rb/Il3/Il3ra/Il6/Irak3/Irf5/Jak3/Krt18/Mt3/Nlrc5/Nmi/Pycard/Rps6ka4/Sh2b2/Tnfrsf1a/Trem2/Txk/Xcl1	40
GO:0032609	BP	GO:0032609	interferon-gamma production	19/1591	122/23210	0.000636857864002812	0.0254789973385243	0.0216245777815815	Cd276/Cd40lg/Eomes/Gadd45g/Il12rb1/Il18/Il20rb/Itk/Klrk1/Pycard/Rasgrp1/Ripk3/Tcirg1/Tlr4/Tnfrsf13c/Txk/Vtcn1/Xcl1/Zc3h12a	19
GO:0090183	BP	GO:0090183	regulation of kidney development	12/1591	60/23210	0.000663753868353748	0.0260723301394614	0.0221281522014756	Agtr2/Ednra/Lif/Osr1/Pax8/Pdgfrb/Ret/Shh/Six4/Smo/Sox9/Wt1	12
GO:0015672	BP	GO:0015672	monovalent inorganic cation transport	50/1591	455/23210	0.000668476570421499	0.0260723301394614	0.0221281522014756	Ank2/Aqp1/Asic4/Asic5/Atp1b2/Atp4b/Atp6v1b1/Atp6v1e2/Cav1/Cckar/Cd63/Drd3/Fgf13/Fxyd5/Kcnb1/Kcnc3/Kcne1l/Kcnf1/Kcnh7/Kcnj10/Kcnj13/Kcnj15/Kcnj8/Kcnk15/Kcnk7/Kcns3/Kcnt1/Kcnu1/Maged2/Nkain2/Osr1/P2rx3/Pkd2l1/Prss30/Scn5a/Scn7a/Slc10a1/Slc12a4/Slc13a5/Slc38a2/Slc38a3/Slc4a11/Slc5a1/Slc5a11/Slc5a4b/Slc6a8/Slc8b1/Sptbn4/Tcirg1/Trem2	50
GO:0010712	BP	GO:0010712	regulation of collagen metabolic process	11/1591	52/23210	0.000670855765396913	0.0260723301394614	0.0221281522014756	Ccl2/Fgfr3/Ihh/Il18/Il6/Larp6/Ltbp1/Mkx/Pdgfrb/Retn/Vim	11
GO:0060351	BP	GO:0060351	cartilage development involved in endochondral bone morphogenesis	11/1591	52/23210	0.000670855765396913	0.0260723301394614	0.0221281522014756	Coch/Col12a1/Col1a1/Col20a1/Hoxd11/Ihh/Matn2/Serpinh1/Sox9/Thbs1/Thbs3	11
GO:0001657	BP	GO:0001657	ureteric bud development	17/1591	104/23210	0.000686639120178168	0.0261258982719539	0.0221736166376269	Agtr2/Bmp2/Gsta3/Hoxd11/Osr1/Pax8/Pbx1/Ret/Sfrp1/Shh/Six4/Smad7/Smo/Sox9/Vcan/Wnt6/Wt1	17
GO:0072163	BP	GO:0072163	mesonephric epithelium development	17/1591	104/23210	0.000686639120178168	0.0261258982719539	0.0221736166376269	Agtr2/Bmp2/Gsta3/Hoxd11/Osr1/Pax8/Pbx1/Ret/Sfrp1/Shh/Six4/Smad7/Smo/Sox9/Vcan/Wnt6/Wt1	17
GO:0072164	BP	GO:0072164	mesonephric tubule development	17/1591	104/23210	0.000686639120178168	0.0261258982719539	0.0221736166376269	Agtr2/Bmp2/Gsta3/Hoxd11/Osr1/Pax8/Pbx1/Ret/Sfrp1/Shh/Six4/Smad7/Smo/Sox9/Vcan/Wnt6/Wt1	17
GO:0015695	BP	GO:0015695	organic cation transport	9/1591	37/23210	0.000702751845915993	0.0261895396823898	0.0222276304832982	Aoc1/Azin2/Htr6/Slc22a8/Slc25a29/Slc25a42/Slc25a47/Slc38a2/Tacr2	9
GO:0019934	BP	GO:0019934	cGMP-mediated signaling	9/1591	37/23210	0.000702751845915993	0.0261895396823898	0.0222276304832982	Aqp1/Guca1a/Gucy1b2/Gucy2f/Htr2b/Npr1/Pde11a/Prkar1b/Thbs1	9
GO:0032633	BP	GO:0032633	interleukin-4 production	9/1591	37/23210	0.000702751845915993	0.0261895396823898	0.0222276304832982	Cd40lg/Cd83/Cebpb/Epx/Il20rb/Itk/Nlrp3/Txk/Vtcn1	9
GO:0052547	BP	GO:0052547	regulation of peptidase activity	46/1591	411/23210	0.000730911220588957	0.0270162760485769	0.0229292995724677	Aqp1/Birc7/Bok/Caap1/Card9/Casp1/Casp4/Cav1/Cideb/Crb2/Cryaa/Cst12/Cstl1/Ecm1/Fas/Hdac1/Il6/Itih3/Itih4/Itih5/Kng1/Lck/Mug2/Ngfr/Nlrp12/Nlrp1a/Nlrp3/Nr4a1/P2rx1/Pi15/Psmb8/Pycard/Rcn3/Renbp/Ret/Serpina5/Serpinb1b/Serpine3/Serpinf1/Serpinh1/Spink11/Spink13/Spink8/Stfa1/Thbs1/Timp3	46
GO:0050906	BP	GO:0050906	detection of stimulus involved in sensory perception	20/1591	133/23210	0.000734866542030764	0.0270162760485769	0.0229292995724677	Atp2b2/Azgp1/Car6/Chrna10/Chrna9/Gucy2f/Il18/Ntrk1/Pdzd7/Piezo2/Pkd2l1/Plcb2/Prdm12/Rgs9bp/Tas1r3/Tas2r108/Tas2r137/Tlr4/Tmc1/Tulp1	20
GO:0050670	BP	GO:0050670	regulation of lymphocyte proliferation	29/1591	225/23210	0.000781557914914408	0.02853997728221	0.0242224978645673	Anxa1/Btnl2/Ccdc88b/Ccl19/Cd22/Cd24a/Cd276/Cd40lg/Cebpb/Coro1a/Erbb2/Ihh/Ikzf3/Il12rb1/Il18/Il20rb/Il6/Irs2/Jak3/Pycard/Rac2/Ripk3/Shh/Tlr4/Tnfrsf13c/Tnfrsf1b/Tnfrsf4/Vtcn1/Xcl1	29
GO:0071838	BP	GO:0071838	cell proliferation in bone marrow	5/1591	12/23210	0.000792187602146918	0.0287352849552092	0.0243882597236388	Ace/Fgfr3/Flt3l/Il6/Map3k3	5
GO:0051209	BP	GO:0051209	release of sequestered calcium ion into cytosol	18/1591	115/23210	0.000822616304510165	0.0295159581394712	0.0250508339910156	Ank2/Casq1/Ccl19/Cd19/Coro1a/Cyba/Ednra/Fkbp1b/Htr2b/Jsrp1/Lck/Lime1/Mettl21c/Ms4a2/Plcb2/Slc8b1/Tpcn2/Xcl1	18
GO:0002064	BP	GO:0002064	epithelial cell development	31/1591	247/23210	0.000824559021723878	0.0295159581394712	0.0250508339910156	Ar/Atp2b2/Bhlha15/Cldn5/Clic5/Clrn1/Col18a1/Col4a4/Cryaa/Crygb/Fgfr3/Fosl2/Foxa1/Gja1/Hapln2/Ihh/Myo3b/Nkx3-2/Ntrk1/Pdzd7/Prox2/Rnase10/Smo/Sox18/Sox9/Spdef/Tmc1/Tnfrsf1a/Vim/Wt1/Xbp1	31
GO:0032680	BP	GO:0032680	regulation of tumor necrosis factor production	23/1591	164/23210	0.00083457639050464	0.0295953538871181	0.0251182188844518	Card9/Ccl19/Ccl2/Cd24a/Clu/Cx3cr1/Cyba/Ghsr/Hdac1/Il18/Irak3/Lilra5/Mapkapk2/Nfkbil1/Pomc/Pycard/Rasgrp1/Spon2/Thbs1/Tlr4/Tnfrsf1a/Trem2/Zc3h12a	23
GO:0042098	BP	GO:0042098	T cell proliferation	27/1591	205/23210	0.000837655669659287	0.0295953538871181	0.0251182188844518	Anxa1/Btnl2/Ccdc88b/Ccl19/Cd24a/Cd276/Cd40lg/Cebpb/Coro1a/Erbb2/Fkbp1b/Gja1/Ihh/Il12rb1/Il18/Il20rb/Il6/Jak3/Pycard/Rac2/Ripk3/Shh/Tnfrsf13c/Tnfrsf1b/Tnfrsf4/Vtcn1/Xcl1	27
GO:0006081	BP	GO:0006081	cellular aldehyde metabolic process	13/1591	70/23210	0.000843655855951407	0.0296150420143974	0.0251349286251872	Adh1/Adh4/Agxt2/Akr1c18/Aldh1a3/Aldh3b2/Aldob/Bmp2/Dhrs4/Haghl/Idh2/Pdxk/Shpk	13
GO:0042107	BP	GO:0042107	cytokine metabolic process	19/1591	125/23210	0.000862861572862405	0.029741368282088	0.0252421444690934	Card9/Cd276/Cebpb/Cma1/Cx3cr1/Gadd45g/Ghsr/Il18/Il6/Il9/Irf9/Mapkapk2/Nlrp12/Nmi/S100a7a/Thbs1/Tlr4/Tnfrsf13c/Trem3	19
GO:0045622	BP	GO:0045622	regulation of T-helper cell differentiation	9/1591	38/23210	0.000865472827739552	0.029741368282088	0.0252421444690934	Anxa1/Ccl19/Il18/Il6/Jak3/Loxl3/Nlrp3/Smad7/Zc3h12a	9
GO:0070838	BP	GO:0070838	divalent metal ion transport	51/1591	472/23210	0.000869119198098143	0.029741368282088	0.0252421444690934	Ace/Ank2/Atp2a3/Atp2b2/Bhlha15/Cacna2d2/Cacng6/Calcr/Camk2b/Casq1/Casr/Cav1/Cckar/Ccl19/Ccr1/Cd19/Clca1/Cldn16/Coro1a/Cracr2b/Cyba/Ednra/Fkbp1b/Gja1/Hrh1/Htr2b/Jak3/Jph4/Jsrp1/Lck/Lilra5/Lime1/Mchr1/Mcoln2/Mettl21c/Ms4a2/Mt3/Mylk/P2rx1/Pdgfrb/Pkd2l1/Plcb2/S100a1/Slc39a14/Slc8b1/Stac/Tmc1/Tmem37/Tpcn2/Trpv5/Xcl1	51
GO:1903532	BP	GO:1903532	positive regulation of secretion by cell	51/1591	472/23210	0.000869119198098143	0.029741368282088	0.0252421444690934	Adora3/Agtr2/Alox8/Avpr1a/Btnl2/C1qtnf1/C1qtnf3/Casp1/Casp4/Casr/Cckar/Ccl1/Ccl19/Cd276/Csf1r/Fgfr4/Gipr/Gja1/Gpr27/Gsdmd/Htr2b/Htr6/Il6/Irs1/Irs2/Kcnb1/Lif/Lilra5/Ms4a2/Nlrp10/Nlrp1a/Nlrp3/Nnat/Pck2/Pcp4/Pex5l/Plcd1/Prrt2/Pycard/Rab27b/Rasgrp1/Retn/Snap25/Snf8/Sox4/Tacr2/Tlr4/Tnfrsf4/Trem2/Vtcn1/Xbp1	51
GO:0032944	BP	GO:0032944	regulation of mononuclear cell proliferation	29/1591	227/23210	0.000900571903811275	0.0303591371334156	0.0257664582950685	Anxa1/Btnl2/Ccdc88b/Ccl19/Cd22/Cd24a/Cd276/Cd40lg/Cebpb/Coro1a/Erbb2/Ihh/Ikzf3/Il12rb1/Il18/Il20rb/Il6/Irs2/Jak3/Pycard/Rac2/Ripk3/Shh/Tlr4/Tnfrsf13c/Tnfrsf1b/Tnfrsf4/Vtcn1/Xcl1	29
GO:0030858	BP	GO:0030858	positive regulation of epithelial cell differentiation	12/1591	62/23210	0.000902561575009122	0.0303591371334156	0.0257664582950685	Acvrl1/Alox8/Cldn5/Foxa3/Lif/Nme2/Ovol2/Pax8/Ptch2/Sox9/Tmem100/Wnt10b	12
GO:0001503	BP	GO:0001503	ossification	43/1591	381/23210	0.00090413440486419	0.0303591371334156	0.0257664582950685	Atp6v1b1/Bmp1/Bmp2/Bmp8a/Bmp8b/Calcr/Casr/Ccr1/Cd276/Cebpb/Clec11a/Clic1/Col1a1/Dlx5/Ecm1/Fam20c/Fgfr3/Fzd1/Gdpd2/Gja1/Hdac5/Id4/Ihh/Il6/Kazald1/Mmp14/Osr1/Pbx1/Phex/Pkdcc/Ptn/Rpl38/Sfrp1/Shh/Smo/Sost/Sox9/Tcirg1/Thbs3/Ucma/Wnt10b/Wnt3/Zbtb16	43
GO:0032967	BP	GO:0032967	positive regulation of collagen biosynthetic process	8/1591	31/23210	0.000909490783449136	0.0303591371334156	0.0257664582950685	Ccl2/Ihh/Il18/Larp6/Ltbp1/Mkx/Pdgfrb/Vim	8
GO:0051606	BP	GO:0051606	detection of stimulus	29/1591	228/23210	0.000965795501940797	0.0314737069520357	0.0267124178795656	Atp2b2/Azgp1/Cabp4/Car6/Casr/Chrna10/Chrna9/Guca1a/Gucy2f/Il18/Naip5/Ngfr/Nox3/Ntrk1/Pdzd7/Piezo2/Pkd2l1/Plcb2/Prdm12/Rgs9bp/Smo/Sox4/Tas1r3/Tas2r108/Tas2r137/Tlr4/Tmc1/Trem2/Tulp1	29
GO:0030198	BP	GO:0030198	extracellular matrix organization	33/1591	271/23210	0.000966725638792684	0.0314737069520357	0.0267124178795656	Adamts20/Ccdc80/Cma1/Col17a1/Col18a1/Col1a1/Col4a4/Col4a6/Ctss/Efemp2/Exoc8/Fgfr4/Hapln2/Ihh/Il6/Kazald1/Lamb3/Lmx1b/Loxl3/Mia/Mkx/Mmp11/Mmp14/Mmp23/Ntn4/Plg/Pmp22/Serpinh1/Sox9/Tgfbi/Tnfrsf1a/Tnfrsf1b/Wt1	33
GO:0055001	BP	GO:0055001	muscle cell development	27/1591	207/23210	0.000971577642941458	0.0314737069520357	0.0267124178795656	Adm/Adra1b/Agtr2/Alpk3/Ank2/Ankrd23/Cacna2d2/Capn9/Casq1/Cav2/Hdac5/Klhl41/Lrrc10/Megf10/Mybpc2/Mybpc3/Myh6/Myl2/Myocd/Obsl1/Pdgfrb/Pin1/Pmp22/Six4/Smo/Tnnt1/Wnt10b	27
GO:0035270	BP	GO:0035270	endocrine system development	20/1591	136/23210	0.000977588030673413	0.0314737069520357	0.0267124178795656	Anxa1/Bmp2/Clu/Gipr/Gsx1/Hesx1/Hoxb3/Il6/Lhx3/Nr5a1/Pax8/Pbx1/Pdgfrb/Pou3f2/Rap1gap/Shh/Smo/Sox4/Sox9/Wt1	20
GO:0050671	BP	GO:0050671	positive regulation of lymphocyte proliferation	20/1591	136/23210	0.000977588030673413	0.0314737069520357	0.0267124178795656	Anxa1/Btnl2/Ccdc88b/Ccl19/Cd24a/Cd276/Cd40lg/Coro1a/Il12rb1/Il18/Il6/Irs2/Jak3/Pycard/Shh/Tlr4/Tnfrsf13c/Tnfrsf4/Vtcn1/Xcl1	20
GO:0097553	BP	GO:0097553	calcium ion transmembrane import into cytosol	20/1591	136/23210	0.000977588030673413	0.0314737069520357	0.0267124178795656	Ank2/Calcr/Casq1/Ccl19/Cd19/Coro1a/Cyba/Ednra/Fkbp1b/Htr2b/Jsrp1/Lck/Lime1/Mettl21c/Ms4a2/Plcb2/Slc8b1/Tpcn2/Trpv5/Xcl1	20
GO:1903555	BP	GO:1903555	regulation of tumor necrosis factor superfamily cytokine production	23/1591	166/23210	0.000987345634637129	0.031600868223886	0.0268203424096166	Card9/Ccl19/Ccl2/Cd24a/Clu/Cx3cr1/Cyba/Ghsr/Hdac1/Il18/Irak3/Lilra5/Mapkapk2/Nfkbil1/Pomc/Pycard/Rasgrp1/Spon2/Thbs1/Tlr4/Tnfrsf1a/Trem2/Zc3h12a	23
GO:0072511	BP	GO:0072511	divalent inorganic cation transport	51/1591	475/23210	0.00100009971792955	0.0318218863465187	0.0270079252850535	Ace/Ank2/Atp2a3/Atp2b2/Bhlha15/Cacna2d2/Cacng6/Calcr/Camk2b/Casq1/Casr/Cav1/Cckar/Ccl19/Ccr1/Cd19/Clca1/Cldn16/Coro1a/Cracr2b/Cyba/Ednra/Fkbp1b/Gja1/Hrh1/Htr2b/Jak3/Jph4/Jsrp1/Lck/Lilra5/Lime1/Mchr1/Mcoln2/Mettl21c/Ms4a2/Mt3/Mylk/P2rx1/Pdgfrb/Pkd2l1/Plcb2/S100a1/Slc39a14/Slc8b1/Stac/Tmc1/Tmem37/Tpcn2/Trpv5/Xcl1	51
GO:0051283	BP	GO:0051283	negative regulation of sequestering of calcium ion	18/1591	117/23210	0.00101070020751785	0.031972208308748	0.0271355067954763	Ank2/Casq1/Ccl19/Cd19/Coro1a/Cyba/Ednra/Fkbp1b/Htr2b/Jsrp1/Lck/Lime1/Mettl21c/Ms4a2/Plcb2/Slc8b1/Tpcn2/Xcl1	18
GO:0051924	BP	GO:0051924	regulation of calcium ion transport	33/1591	272/23210	0.00102956108721272	0.0323805888758636	0.0274821082421795	Ace/Ank2/Atp2b2/Calcr/Casq1/Casr/Cav1/Cckar/Ccr1/Cd19/Cldn16/Coro1a/Cracr2b/Cyba/Ednra/Fkbp1b/Gja1/Jak3/Jph4/Jsrp1/Lilra5/Lime1/Mchr1/Mettl21c/Ms4a2/Mylk/P2rx1/Pdgfrb/S100a1/Slc8b1/Stac/Tmc1/Xcl1	33
GO:0046777	BP	GO:0046777	protein autophosphorylation	30/1591	240/23210	0.00105799587688433	0.0330836526788944	0.0280788137440505	Aatk/Ace/Camk2b/Cav1/Csf1r/Erbb2/Fes/Fgfr3/Fgfr4/Hck/Hipk4/Insrr/Irak3/Itk/Lck/Map3k3/Mapkapk2/Myo3b/Nlrp12/Nme2/Ntrk1/Pdgfrb/Prkcg/Ripk3/Stk17b/Tssk2/Tssk4/Txk/Tyro3/Ulk3	30
GO:0032640	BP	GO:0032640	tumor necrosis factor production	23/1591	167/23210	0.00107238756739031	0.0331551373123789	0.0281394843032736	Card9/Ccl19/Ccl2/Cd24a/Clu/Cx3cr1/Cyba/Ghsr/Hdac1/Il18/Irak3/Lilra5/Mapkapk2/Nfkbil1/Pomc/Pycard/Rasgrp1/Spon2/Thbs1/Tlr4/Tnfrsf1a/Trem2/Zc3h12a	23
GO:0034341	BP	GO:0034341	response to interferon-gamma	20/1591	137/23210	0.00107246906211702	0.0331551373123789	0.0281394843032736	Casp1/Ccl1/Ccl19/Ccl2/Ccl22/Cdc42ep4/Gbp3/Gbp4/Hpx/Ifitm2/Il12rb1/Nlrc5/Nmi/Rab20/Tgtp1/Tlr4/Trim21/Txk/Vim/Xcl1	20
GO:0051090	BP	GO:0051090	regulation of DNA-binding transcription factor activity	44/1591	396/23210	0.00109043895892429	0.0334373985507676	0.0283790455396584	Adora3/Amh/Ar/Bex2/Card14/Cav1/Cd40lg/Clu/Cx3cr1/Eomes/Foxa1/Fzd1/Fzd2/Glis2/Hck/Hcls1/Hdac5/Il18/Il6/Irak3/Myocd/Nfkbil1/Nlrc5/Nlrp12/Nlrp3/Ntrk1/Nupr1/Pbx1/Pla2g10/Pycard/Ripk3/Shh/Smad7/Smo/Tlr4/Tnfrsf4/Trim14/Trim21/Trim25/Trim8/Tssk4/Wnt10b/Xcl1/Zc3h12a	44
GO:0042531	BP	GO:0042531	positive regulation of tyrosine phosphorylation of STAT protein	11/1591	55/23210	0.00110003571780691	0.0334373985507676	0.0283790455396584	Csf1r/Fgfr3/Hcls1/Hdac1/Hpx/Il18/Il6/Lck/Lif/Tnfrsf18/Tnfrsf1a	11
GO:0046676	BP	GO:0046676	negative regulation of insulin secretion	11/1591	55/23210	0.00110003571780691	0.0334373985507676	0.0283790455396584	Bmp8a/Fkbp1b/Ghsr/Hdac1/Irs1/Kcnb1/Npff/Oit1/Ptpmt1/Ptprv/Sfrp1	11
GO:0045581	BP	GO:0045581	negative regulation of T cell differentiation	10/1591	47/23210	0.00111173302714623	0.0336052188927923	0.0285214783046228	Anxa1/Dtx1/Erbb2/Ihh/Jak3/Loxl3/Nrarp/Shh/Smad7/Zc3h12a	10
GO:0032946	BP	GO:0032946	positive regulation of mononuclear cell proliferation	20/1591	138/23210	0.0011751270501828	0.035325228066545	0.0299812874041987	Anxa1/Btnl2/Ccdc88b/Ccl19/Cd24a/Cd276/Cd40lg/Coro1a/Il12rb1/Il18/Il6/Irs2/Jak3/Pycard/Shh/Tlr4/Tnfrsf13c/Tnfrsf4/Vtcn1/Xcl1	20
GO:0032494	BP	GO:0032494	response to peptidoglycan	5/1591	13/23210	0.00121488446791316	0.0363197054390963	0.0308253219244364	Card9/Irak3/Irf5/Nlrp3/Trem2	5
GO:0035710	BP	GO:0035710	CD4-positive, alpha-beta T cell activation	16/1591	100/23210	0.00123275968155569	0.0364983603022251	0.0309769501825054	Anxa1/Ccl19/Cd83/Cdh26/Cebpb/Gadd45g/Il18/Il6/Jak3/Loxl3/Nlrp3/Rorc/Smad7/Tcirg1/Xcl1/Zc3h12a	16
GO:0051282	BP	GO:0051282	regulation of sequestering of calcium ion	18/1591	119/23210	0.00123427647410576	0.0364983603022251	0.0309769501825054	Ank2/Casq1/Ccl19/Cd19/Coro1a/Cyba/Ednra/Fkbp1b/Htr2b/Jsrp1/Lck/Lime1/Mettl21c/Ms4a2/Plcb2/Slc8b1/Tpcn2/Xcl1	18
GO:0003015	BP	GO:0003015	heart process	28/1591	221/23210	0.00124204691250894	0.036529606761952	0.0310034697307351	Ace/Adm/Adra1b/Agtr2/Ank2/Avpr1a/Cacna2d2/Cav1/Fkbp1b/Gja1/Kcne1l/Kcnj8/Mybpc3/Myh6/Myl2/Npff/Ppcs/S100a1/Scn5a/Sgcz/Smad7/Smtn/Sptbn4/Tnni3/Tnni3k/Tnnt1/Vegfb/Zc3h12a	28
GO:0001938	BP	GO:0001938	positive regulation of endothelial cell proliferation	15/1591	91/23210	0.00126948092830838	0.0371357297361607	0.0315178994481542	Acvrl1/Bmp2/Cav1/Cav2/Ccl2/Cyba/Ecm1/Egfl7/Fgfr3/Ghsr/Htr2b/Nr4a1/Nrarp/Vash2/Vegfb	15
GO:1905276	BP	GO:1905276	regulation of epithelial tube formation	6/1591	19/23210	0.00128165908165828	0.0372030817441117	0.0315750625584341	Dvl1/Fzd1/Fzd2/Grhl3/Sfrp1/Six4	6
GO:0045620	BP	GO:0045620	negative regulation of lymphocyte differentiation	11/1591	56/23210	0.00128545843923782	0.0372030817441117	0.0315750625584341	Anxa1/Dtx1/Erbb2/Ihh/Jak3/Loxl3/Nrarp/Sfrp1/Shh/Smad7/Zc3h12a	11
GO:0060047	BP	GO:0060047	heart contraction	27/1591	211/23210	0.00129610513565038	0.037312740968644	0.0316681327212376	Ace/Adm/Adra1b/Agtr2/Ank2/Avpr1a/Cacna2d2/Cav1/Fkbp1b/Gja1/Kcne1l/Kcnj8/Mybpc3/Myh6/Myl2/Npff/S100a1/Scn5a/Sgcz/Smad7/Smtn/Sptbn4/Tnni3/Tnni3k/Tnnt1/Vegfb/Zc3h12a	27
GO:0006690	BP	GO:0006690	icosanoid metabolic process	17/1591	110/23210	0.00130875213438513	0.0374785282273131	0.0318088399642524	Akr1c18/Alox5ap/Alox8/Anxa1/Atp6v1b1/Avpr1a/Cyp2a22/Cyp2a5/Cyp2b10/Cyp2b9/Cyp2c50/Cyp2d26/Cyp2t4/Ggt5/Pla2g3/Tlr4/Tnfrsf1a	17
GO:0032731	BP	GO:0032731	positive regulation of interleukin-1 beta production	10/1591	48/23210	0.00131927904100389	0.0375821846183359	0.0318968153920312	Casp1/Casp4/Ccl19/Gsdmd/Lilra5/Naip5/Nlrp1a/Nlrp3/Pycard/Tlr4	10
GO:0051208	BP	GO:0051208	sequestering of calcium ion	18/1591	120/23210	0.00136097454611309	0.0383960456106894	0.0325875568721103	Ank2/Casq1/Ccl19/Cd19/Coro1a/Cyba/Ednra/Fkbp1b/Htr2b/Jsrp1/Lck/Lime1/Mettl21c/Ms4a2/Plcb2/Slc8b1/Tpcn2/Xcl1	18
GO:0071706	BP	GO:0071706	tumor necrosis factor superfamily cytokine production	23/1591	170/23210	0.00136643289307856	0.0383960456106894	0.0325875568721103	Card9/Ccl19/Ccl2/Cd24a/Clu/Cx3cr1/Cyba/Ghsr/Hdac1/Il18/Irak3/Lilra5/Mapkapk2/Nfkbil1/Pomc/Pycard/Rasgrp1/Spon2/Thbs1/Tlr4/Tnfrsf1a/Trem2/Zc3h12a	23
GO:0110110	BP	GO:0110110	positive regulation of animal organ morphogenesis	16/1591	101/23210	0.00137343498031992	0.0383960456106894	0.0325875568721103	Agtr2/Ar/Bmp2/Ednra/Fgfr4/Hoxd11/Lif/Ngfr/Pax8/Ptn/Six4/Smo/Sox9/Wnt6/Wt1/Xbp1	16
GO:0051091	BP	GO:0051091	positive regulation of DNA-binding transcription factor activity	30/1591	244/23210	0.00137720061250593	0.0383960456106894	0.0325875568721103	Amh/Ar/Bex2/Card14/Cav1/Cd40lg/Clu/Cx3cr1/Foxa1/Fzd1/Fzd2/Hcls1/Hdac5/Il18/Il6/Irak3/Myocd/Nlrp3/Ntrk1/Pycard/Ripk3/Shh/Smo/Tlr4/Trim14/Trim21/Trim25/Trim8/Tssk4/Wnt10b	30
GO:0002293	BP	GO:0002293	alpha-beta T cell differentiation involved in immune response	12/1591	65/23210	0.00139173836114344	0.0383960456106894	0.0325875568721103	Anxa1/Ccl19/Eomes/Gadd45g/Il18/Il6/Jak3/Loxl3/Nlrp3/Rorc/Smad7/Zc3h12a	12
GO:0009991	BP	GO:0009991	response to extracellular stimulus	44/1591	401/23210	0.00140038020161331	0.0383960456106894	0.0325875568721103	Aoc1/Asgr1/Atf3/Bhlha15/Bmp8a/Bmp8b/Casp1/Cckar/Cdkn2b/Cib2/Clic5/Clps/Ehmt2/Fas/Fes/Foxa3/Gabarapl1/Gast/Gfral/Ghsr/Gsdmd/Hrk/Kcnb1/Kptn/Ldha/Lrcol1/Mt3/Myocd/Nenf/Npff/Ntrk1/P2rx1/P2rx3/Pck2/Pnpla3/Pomc/Prkcg/Prl2c5/Prl7c1/Ralb/Slc27a4/Slc38a3/Xbp1/Zc3h12a	44
GO:0009636	BP	GO:0009636	response to toxic substance	39/1591	344/23210	0.00140345428766027	0.0383960456106894	0.0325875568721103	Abcg2/Acaa1a/Adh1/Adh4/Adra1b/Anxa1/Apoa4/Apobec1/Aqp1/Cers1/Chrne/Cnr1/Cryaa/Cyp11a1/Drd3/Drd5/Epor/Fas/Gpr37l1/Gsta3/Hdac1/Il6/Kpna4/Lck/Mt1/Mt2/Mt3/Nefl/Ntrk1/Nupr1/Pdgfrb/Pon1/Pon2/Ppp2cb/Ripk3/Shh/Slc22a8/Tlr4/Zc3h12a	39
GO:0050715	BP	GO:0050715	positive regulation of cytokine secretion	21/1591	150/23210	0.00140430308335365	0.0383960456106894	0.0325875568721103	Agtr2/Alox8/Btnl2/C1qtnf3/Casp1/Casp4/Ccl1/Ccl19/Cd276/Csf1r/Gsdmd/Htr2b/Lilra5/Nlrp10/Nlrp1a/Nlrp3/Pycard/Rasgrp1/Tlr4/Vtcn1/Xbp1	21
GO:0098656	BP	GO:0098656	anion transmembrane transport	24/1591	181/23210	0.00144079655480812	0.0390232620610116	0.033119889080308	Ano9/Casr/Clcn1/Folr2/Gabrg1/Grk6/Irs2/Kcnj10/Osr1/Slc12a4/Slc16a3/Slc1a5/Slc1a7/Slc25a18/Slc25a2/Slc25a29/Slc25a42/Slc26a4/Slc27a5/Slc38a2/Slc38a3/Slc38a5/Slc6a8/Thbs1	24
GO:0098742	BP	GO:0098742	cell-cell adhesion via plasma-membrane adhesion molecules	26/1591	202/23210	0.00144864727137391	0.0390232620610116	0.033119889080308	Ajuba/Bmp2/Cd24a/Cdh10/Cdh11/Cdh26/Cdhr3/Clstn2/Clstn3/Crb2/Dsg3/Dsg4/Fgfrl1/L1cam/Lgals1/Lrfn4/Pcdh17/Pcdh8/Pcdhb14/Pcdhb16/Pcdhga12/Pcdhga4/Pcdhgc3/Ret/Sparcl1/Tenm1	26
GO:0021782	BP	GO:0021782	glial cell development	17/1591	111/23210	0.00144875922373173	0.0390232620610116	0.033119889080308	Clu/Fgfr3/Hdac11/Id4/Kcnj10/Lgi4/Mt3/Omg/Pmp22/Pou3f1/Pou3f2/Shh/Smo/Sox4/Tlr4/Trem2/Vim	17
GO:1901214	BP	GO:1901214	regulation of neuron death	41/1591	368/23210	0.00150097722274921	0.0402306259555588	0.0341446050101155	Bok/Capn2/Cdk5r1/Cebpb/Clu/Coro1a/Cx3cr1/Epor/Fas/Fgfr3/Fzd1/Gfral/Hdac1/Hrk/Il18/Il6/Itga1/Kcnb1/Mt1/Mt3/Nefl/Ngfr/Ntrk1/Pak3/Pcp4/Pin1/Prkcg/Serpinf1/Shh/Six4/Smo/Sncb/Tldc2/Tlr4/Tnfrsf1a/Tnfrsf1b/Trim2/Trp53bp2/Tyro3/Unc5b/Vegfb	41
GO:0055088	BP	GO:0055088	lipid homeostasis	20/1591	141/23210	0.0015349545039932	0.0405415493781085	0.034408492463994	Abhd8/Angptl3/Apoa4/Apoc4/C1qtnf3/Cav1/Cd24a/Fgfr4/Gpihbp1/Gramd1b/Il18/Lipg/Mia2/Ormdl3/Pla2g10/Pnpla3/Rcn3/Soat2/Tlcd2/Xbp1	20
GO:0001937	BP	GO:0001937	negative regulation of endothelial cell proliferation	9/1591	41/23210	0.0015447890206707	0.0405415493781085	0.034408492463994	Acvrl1/Apoh/Cav1/Cav2/Dll4/Gja1/Ngfr/Thbs1/Vash1	9
GO:0032103	BP	GO:0032103	positive regulation of response to external stimulus	36/1591	312/23210	0.00154488360052585	0.0405415493781085	0.034408492463994	Ace/Adora3/Alox5ap/Apoh/Casr/Ccl1/Ccl19/Ccl2/Ccr1/Ccr1l1/Cd24a/Cebpb/Cnr1/Ctss/Cyba/Ednra/Fkbp1b/Ghsr/Gprc5b/Il17b/Il6/Lilra5/Nlrp10/Nupr1/Pdgfrb/Plg/Ptn/Rac2/Rps19/Shh/Thbs1/Tlr4/Tnfrsf1a/Trem2/Vegfb/Xcl1	36
GO:0002448	BP	GO:0002448	mast cell mediated immunity	10/1591	49/23210	0.00155728428965717	0.0405415493781085	0.034408492463994	Adora3/Cplx2/Fes/Lat2/Milr1/Ms4a2/Pla2g3/Rac2/Rasgrp1/Spon2	10
GO:0046638	BP	GO:0046638	positive regulation of alpha-beta T cell differentiation	10/1591	49/23210	0.00155728428965717	0.0405415493781085	0.034408492463994	Anxa1/Ccl19/Cd83/Ihh/Il18/Il6/Itpkb/Nlrp3/Shh/Zbtb16	10
GO:0070169	BP	GO:0070169	positive regulation of biomineral tissue development	10/1591	49/23210	0.00155728428965717	0.0405415493781085	0.034408492463994	Bmp2/Cd276/Cebpb/Fam20c/Fgfr3/Osr1/Pkdcc/Ptn/Wnt10b/Wnt6	10
GO:0002287	BP	GO:0002287	alpha-beta T cell activation involved in immune response	12/1591	66/23210	0.00159676292369882	0.0413713669897396	0.0351127766730163	Anxa1/Ccl19/Eomes/Gadd45g/Il18/Il6/Jak3/Loxl3/Nlrp3/Rorc/Smad7/Zc3h12a	12
GO:0032635	BP	GO:0032635	interleukin-6 production	22/1591	162/23210	0.00163517944493118	0.0420099800187114	0.0356547814047509	C1qtnf3/Capn2/Card9/Cd24a/Cebpb/Cyba/Ghsr/Il18/Il1f8/Il6/Irak3/Lilra5/Mapkapk2/Nlrp10/Nlrp12/Pycard/Spon2/Tlr4/Tnfrsf1a/Trem2/Xbp1/Zc3h12a	22
GO:0007260	BP	GO:0007260	tyrosine phosphorylation of STAT protein	13/1591	75/23210	0.00163685274103415	0.0420099800187114	0.0356547814047509	Cav1/Csf1r/Fgfr3/Hcls1/Hdac1/Hpx/Il18/Il6/Jak3/Lck/Lif/Tnfrsf18/Tnfrsf1a	13
GO:0002366	BP	GO:0002366	leukocyte activation involved in immune response	32/1591	269/23210	0.00167842434467004	0.0428746800908437	0.0363886711147392	Adora3/Anxa1/Ccl19/Cd19/Cd40lg/Coro1a/Cplx2/Cx3cr1/Dnase1/Eomes/Exosc6/Fes/Gadd45g/Il18/Il6/Jak3/Lat2/Lgals1/Loxl3/Milr1/Ms4a2/Nlrp3/Pla2g3/Pycard/Rac2/Rasgrp1/Rorc/Smad7/Tlr4/Trem2/Xbp1/Zc3h12a	32
GO:0048709	BP	GO:0048709	oligodendrocyte differentiation	16/1591	103/23210	0.00169557943181799	0.0431105032173912	0.0365888193181778	Clu/Drd3/Erbb2/Fgfr3/Gsx2/Hdac1/Hdac11/Id4/Kcnj10/Olig2/Omg/Ptn/Shh/Sox9/Tnfrsf1b/Zfp365	16
GO:0002274	BP	GO:0002274	myeloid leukocyte activation	27/1591	215/23210	0.00171037042556801	0.0432843045837932	0.0367363283082833	Adora3/Casp1/Cd37/Clu/Cnr1/Cplx2/Cx3cr1/Cxcl5/Dnase1/Fes/Flt3l/Ifngr2/Il18/Klrk1/Lat2/Milr1/Ms4a2/Pilrb1/Pla2g10/Pla2g3/Pycard/Rac2/Rasgrp1/Shpk/Thbs1/Tlr4/Trem2	27
GO:0002577	BP	GO:0002577	regulation of antigen processing and presentation	6/1591	20/23210	0.00172562557112925	0.043468188576455	0.0368923946420275	Ccl19/Clec4b2/Pycard/Tapbpl/Thbs1/Trem2	6
GO:0032094	BP	GO:0032094	response to food	8/1591	34/23210	0.00174207286559269	0.0436802694087088	0.0370723922452346	Clps/Gast/Ghsr/Lrcol1/Mt3/Nenf/Npff/Prkcg	8
GO:0001570	BP	GO:0001570	vasculogenesis	15/1591	94/23210	0.00177519001357033	0.0441141915326948	0.0374406713653512	Adm/Cav1/Egfl7/Epor/Myocd/Pdgfrb/Rasip1/Sgpl1/Shh/Smo/Sox18/Tbx20/Tmem100/Tnni3/Wt1	15
GO:0060736	BP	GO:0060736	prostate gland growth	5/1591	14/23210	0.00178370191824901	0.0441141915326948	0.0374406713653512	Ar/Psapl1/Rln1/Shh/Sox9	5
GO:0090179	BP	GO:0090179	planar cell polarity pathway involved in neural tube closure	5/1591	14/23210	0.00178370191824901	0.0441141915326948	0.0374406713653512	Dvl1/Fzd1/Fzd2/Grhl3/Sfrp1	5
GO:0032675	BP	GO:0032675	regulation of interleukin-6 production	21/1591	153/23210	0.00180391199273734	0.0444121500112391	0.0376935551899914	C1qtnf3/Capn2/Card9/Cd24a/Cebpb/Cyba/Ghsr/Il1f8/Il6/Irak3/Lilra5/Mapkapk2/Nlrp10/Nlrp12/Pycard/Spon2/Tlr4/Tnfrsf1a/Trem2/Xbp1/Zc3h12a	21
GO:0043370	BP	GO:0043370	regulation of CD4-positive, alpha-beta T cell differentiation	10/1591	50/23210	0.00182893869796311	0.0447655652200706	0.0379935063447025	Anxa1/Ccl19/Cd83/Il18/Il6/Jak3/Loxl3/Nlrp3/Smad7/Zc3h12a	10
GO:0046639	BP	GO:0046639	negative regulation of alpha-beta T cell differentiation	7/1591	27/23210	0.00184294920222309	0.0447655652200706	0.0379935063447025	Anxa1/Ihh/Jak3/Loxl3/Shh/Smad7/Zc3h12a	7
GO:0050996	BP	GO:0050996	positive regulation of lipid catabolic process	7/1591	27/23210	0.00184294920222309	0.0447655652200706	0.0379935063447025	Abcd2/Angptl3/Apoa4/Apoh/Irs1/Irs2/Plin5	7
GO:0060350	BP	GO:0060350	endochondral bone morphogenesis	13/1591	76/23210	0.00185304978091298	0.0448108615908779	0.0380319503572643	Coch/Col12a1/Col1a1/Col20a1/Dlx5/Hoxd11/Ihh/Matn2/Mmp14/Serpinh1/Sox9/Thbs1/Thbs3	13
GO:0046634	BP	GO:0046634	regulation of alpha-beta T cell activation	16/1591	104/23210	0.00187902312484342	0.0448410737818994	0.0380575920992064	Anxa1/Ccl19/Cd24a/Cd83/Ihh/Il18/Il6/Itpkb/Jak3/Loxl3/Nlrp3/Shh/Smad7/Xcl1/Zbtb16/Zc3h12a	16
GO:1903825	BP	GO:1903825	organic acid transmembrane transport	16/1591	104/23210	0.00187902312484342	0.0448410737818994	0.0380575920992064	Folr2/Irs2/Kcnj10/Osr1/Slc16a3/Slc1a5/Slc1a7/Slc25a18/Slc25a2/Slc25a29/Slc27a5/Slc38a2/Slc38a3/Slc38a5/Slc6a8/Thbs1	16
GO:1905039	BP	GO:1905039	carboxylic acid transmembrane transport	16/1591	104/23210	0.00187902312484342	0.0448410737818994	0.0380575920992064	Folr2/Irs2/Kcnj10/Osr1/Slc16a3/Slc1a5/Slc1a7/Slc25a18/Slc25a2/Slc25a29/Slc27a5/Slc38a2/Slc38a3/Slc38a5/Slc6a8/Thbs1	16
GO:0006937	BP	GO:0006937	regulation of muscle contraction	21/1591	154/23210	0.00195694525324926	0.046496677392704	0.0394627388002965	Adra1b/Ank2/Cald1/Casq1/Cav1/Fgf13/Fkbp1b/Ghsr/Lck/Myocd/P2rx1/Scn5a/Smad7/Smtn/Sstr2/Tacr2/Tnnc2/Tnni3/Tnni3k/Tnnt1/Zc3h12a	21
GO:0002697	BP	GO:0002697	regulation of immune effector process	45/1591	420/23210	0.0019967252336276	0.0470563942373951	0.0399377826288613	Adora3/Anxa1/Apobec3/Ccl19/Ccl2/Cd22/Cd24a/Cd37/Cd40lg/Cd5l/Cuedc2/Cxcl5/Dnase1/Exosc6/Fes/Gbp4/Gprc5b/Hpx/Il12rb1/Il18/Il20rb/Il6/Il7r/Irak3/Jak3/Klrk1/Loxl3/Ms4a2/Nlrp3/Pik3r6/Pycard/Rac2/Rasgrp1/Ripk3/Rps19/Smad7/Spon2/Tap1/Tlr4/Tnfrsf1b/Tnfrsf4/Vpreb3/Xbp1/Xcl1/Zc3h12a	45
GO:2001238	BP	GO:2001238	positive regulation of extrinsic apoptotic signaling pathway	11/1591	59/23210	0.0020010468503142	0.0470563942373951	0.0399377826288613	Agtr2/Atf3/Cav1/Jak3/Pea15a/Pycard/Ret/Sfrp1/Thbs1/Timp3/Unc5b	11
GO:0048732	BP	GO:0048732	gland development	49/1591	467/23210	0.00200644798071598	0.0470563942373951	0.0399377826288613	Aldh1a3/Anxa1/Ar/Asl/Atp2b2/Bmp2/Cav1/Cebpb/Cfc1/Eaf2/Edaradd/Elf5/Foxa1/Foxa3/Gja1/Gsx1/Hesx1/Hoxb3/Id4/Il6/Irf6/Irs1/Irs2/Klf1/Lhx3/Nr5a1/Ntn4/Pax8/Pbx1/Pck2/Pdgfrb/Pou3f2/Prl2c5/Prl7c1/Psapl1/Ptn/Rap1gap/Ripk3/Rln1/Serpinf1/Sfrp1/Shh/Six4/Smo/Sox9/Tnc/Wdr77/Wt1/Xbp1	49
GO:0050900	BP	GO:0050900	leukocyte migration	38/1591	340/23210	0.0020669821173519	0.0482680244657153	0.0409661194886956	Adora3/Anxa1/Ccl1/Ccl19/Ccl2/Ccl22/Ccr1/Ccr1l1/Cd24a/Coro1a/Csf3r/Cx3cr1/Cxcl5/Ecm1/Ednra/Epx/Hrh1/Il17b/Il1f8/Itga1/Mcoln2/Mmp14/Nlrp12/Plg/Podxl2/Ptn/Pycard/Rac2/Ripk3/Rps19/Selplg/Slc8b1/Thbs1/Tnfrsf18/Trem2/Trem3/Vegfb/Xcl1	38
GO:0034754	BP	GO:0034754	cellular hormone metabolic process	16/1591	105/23210	0.00207877255520255	0.0483252906770209	0.0410147225645616	Adh1/Adh4/Adm/Akr1c18/Aldh1a3/Bmp2/Cyp11a1/Cyp21a1/Hsd17b1/Hsd3b1/Hsd3b5/Plb1/Sgpl1/Shh/Sult1a1/Ugt1a7c	16
GO:0070374	BP	GO:0070374	positive regulation of ERK1 and ERK2 cascade	27/1591	218/23210	0.00209146710602178	0.0483252906770209	0.0410147225645616	Abca7/Bmp2/C1qtnf3/Calcr/Casr/Ccl1/Ccl19/Ccl2/Ccl22/Ccr1/Csf1r/Ednra/Epor/Fgf15/Fgfr3/Fgfr4/Htr2b/Il6/Mt3/Pdgfrb/Pycard/Rasgrp1/Scimp/Tlr4/Trem2/Vegfb/Xcl1	27
GO:0007389	BP	GO:0007389	pattern specification process	49/1591	468/23210	0.00209607950740249	0.0483252906770209	0.0410147225645616	Acvrl1/Amhr2/Ar/Arc/Bmp2/Ccdc103/Cfc1/Crb2/Dll4/Eomes/Fgfr4/Foxa1/Fst/Fuz/Gja1/Grhl3/Gsx2/Hoxb3/Hoxb4/Hoxb6/Hoxc13/Hoxc6/Hoxd11/Hoxd12/Ihh/Lhx3/Lmx1b/Meox1/Meox2/Nkx3-2/Nr2f1/Nrarp/Osr1/Ovol2/Pax8/Pbx1/Pcdh8/Ring1/Sema3f/Sfrp1/Shh/Smo/Tbx20/Vax2/Wnt3/Wnt6/Wnt8a/Wt1/Zbtb16	49
GO:0032733	BP	GO:0032733	positive regulation of interleukin-10 production	8/1591	35/23210	0.00212443402193316	0.0486269735995878	0.0412707674056417	Cd40lg/Cd83/Il20rb/Lilra5/Pycard/Tlr4/Trem2/Xcl1	8
GO:0002263	BP	GO:0002263	cell activation involved in immune response	32/1591	273/23210	0.0021270390951483	0.0486269735995878	0.0412707674056417	Adora3/Anxa1/Ccl19/Cd19/Cd40lg/Coro1a/Cplx2/Cx3cr1/Dnase1/Eomes/Exosc6/Fes/Gadd45g/Il18/Il6/Jak3/Lat2/Lgals1/Loxl3/Milr1/Ms4a2/Nlrp3/Pla2g3/Pycard/Rac2/Rasgrp1/Rorc/Smad7/Tlr4/Trem2/Xbp1/Zc3h12a	32
GO:0071346	BP	GO:0071346	cellular response to interferon-gamma	17/1591	115/23210	0.00214185162126909	0.0487607308423645	0.0413842900793107	Casp1/Ccl1/Ccl19/Ccl2/Ccl22/Cdc42ep4/Gbp3/Gbp4/Hpx/Il12rb1/Nlrc5/Nmi/Rab20/Tlr4/Txk/Vim/Xcl1	17
GO:0031012	CC	GO:0031012	extracellular matrix	66/1626	475/23436	5.20005764109877e-08	3.05243383532498e-05	2.74234618756893e-05	Adam19/Anxa1/Bmp1/Ccdc80/Coch/Col12a1/Col17a1/Col18a1/Col1a1/Col20a1/Col26a1/Col4a4/Col4a6/Cpz/Cspg4/Ecm1/Efemp2/Egfl7/Frem1/Frem2/Frem3/Hapln2/Hapln4/Ihh/Itih3/Itih4/Itih5/Kazald1/Kng1/Krt1/Lamb3/Lgals1/Lgals4/Lrrc24/Lrrc3b/Lrrn1/Ltbp1/Matn2/Mmp11/Mmp14/Mmp23/Muc1/Ntn4/Optc/Plg/Pmp22/Prss34/Ptn/Reg2/S100a13/Serpinf1/Serpinh1/Sfrp1/Shh/Sparcl1/Spon2/Srpx2/Tgfbi/Thbs1/Thbs3/Timp3/Tnc/Ucma/Vcan/Wnt…	66
GO:0015629	CC	GO:0015629	actin cytoskeleton	62/1626	490/23436	3.29870510495326e-06	0.000968169948303782	0.000869816451358729	Actrt3/Aif1l/Ankrd23/Anxa1/Apbb3/Arc/Bag3/Cald1/Cdc42ep4/Cib2/Cldn5/Clic5/Cnn2/Coro1a/Crocc/Cyba/Dcdc2c/Espnl/Fermt3/Fhl3/Foxa3/Fscn2/Fyb/Gdpd2/Hck/Hcls1/Kptn/Mybpc2/Mybpc3/Myh4/Myh6/Myh7b/Myl2/Myl7/Mylk/Mylpf/Myo15/Myo3b/Myo7b/Obsl1/Parva/Parvg/Pdlim4/Pknox2/Pou6f1/Pvalb/Rac2/Samd14/Sh2b2/Smtn/Smtnl2/Snap25/Sptbn4/Srcin1/Stk17b/Synpo2/Tnnc2/Tnni3/Tnnt1/Tpm2/Wipf1/Wipf3	62
GO:0062023	CC	GO:0062023	collagen-containing extracellular matrix	48/1626	359/23436	9.60533878742333e-06	0.00187944462273916	0.00168851744999968	Adam19/Anxa1/Bmp1/Ccdc80/Coch/Col12a1/Col17a1/Col18a1/Col1a1/Col20a1/Col4a4/Col4a6/Cspg4/Ecm1/Efemp2/Egfl7/Frem1/Frem2/Frem3/Itih3/Itih4/Itih5/Kazald1/Kng1/Krt1/Lamb3/Lgals1/Lgals4/Ltbp1/Matn2/Muc1/Ntn4/Plg/Pmp22/Ptn/Reg2/S100a13/Serpinf1/Serpinh1/Sfrp1/Sparcl1/Srpx2/Tgfbi/Thbs1/Thbs3/Timp3/Tnc/Vcan	48
GO:0043292	CC	GO:0043292	contractile fiber	34/1626	226/23436	1.63868438592304e-05	0.00240476933634207	0.00216047599301959	Ak1/Akap4/Ank2/Ankrd23/Arhgef25/Bag3/Casq1/Cdk5r1/Fhl3/Fkbp1b/Gja1/Itgb1bp2/Kcnj8/Klhl41/Lrrc10/Mybpc2/Mybpc3/Myh4/Myh6/Myh7b/Myl2/Myl7/Obsl1/Pdlim4/Pygm/Rpl7/S100a1/Scn5a/Sphkap/Synpo2/Tnnc2/Tnni3/Tnnt1/Tpm2	34
GO:0030016	CC	GO:0030016	myofibril	32/1626	212/23436	2.68137752031289e-05	0.00292792937440583	0.00263048976343104	Ak1/Akap4/Ank2/Ankrd23/Arhgef25/Bag3/Casq1/Fhl3/Fkbp1b/Itgb1bp2/Kcnj8/Klhl41/Lrrc10/Mybpc2/Mybpc3/Myh4/Myh6/Myh7b/Myl2/Myl7/Obsl1/Pdlim4/Pygm/Rpl7/S100a1/Scn5a/Sphkap/Synpo2/Tnnc2/Tnni3/Tnnt1/Tpm2	32
GO:0061702	CC	GO:0061702	inflammasome complex	7/1626	15/23436	2.99277278474191e-05	0.00292792937440583	0.00263048976343104	Casp1/Casp4/Gsdmd/Naip5/Nlrp1a/Nlrp3/Pycard	7
GO:0032420	CC	GO:0032420	stereocilium	13/1626	54/23436	6.21075565424399e-05	0.00520816224148746	0.00467908057560336	Cib2/Clic5/Clrn1/Coro1a/Espnl/Fscn2/Myo15/Myo3b/Pdzd7/Pvalb/Rhoc/Tmc1/Tspear	13
GO:0043235	CC	GO:0043235	receptor complex	47/1626	394/23436	0.000201307606207411	0.0147709456054688	0.0132704093039359	Acvrl1/Amhr2/Bmp2/Calcr/Chrna9/Chrne/Cr2/Csf1r/Csf3r/Dlgap3/Erbb2/Fgfr3/Fgfr4/Gabrd/Gabrg1/Gfral/Gpr119/Gpr37l1/Gprc5b/Gria3/Il11ra1/Il11ra2/Il12rb1/Il13ra1/Il3ra/Il5ra/Il6/Insrr/Irs1/Itga1/Itga11/Lime1/Npr1/Nrn1/Ntrk1/P2rx3/Pdgfrb/Pex5l/Pkd2l1/Plxna3/Pmp22/Ret/Shank1/Tas1r3/Tlr4/Tnfrsf1a/Tyro3	47
GO:0030017	CC	GO:0030017	sarcomere	27/1626	189/23436	0.000277861320875274	0.0154943425682292	0.0139203185271816	Ak1/Akap4/Ank2/Ankrd23/Bag3/Casq1/Fhl3/Fkbp1b/Itgb1bp2/Klhl41/Lrrc10/Mybpc2/Mybpc3/Myh6/Myl7/Obsl1/Pdlim4/Pygm/Rpl7/S100a1/Scn5a/Sphkap/Synpo2/Tnnc2/Tnni3/Tnnt1/Tpm2	27
GO:0098858	CC	GO:0098858	actin-based cell projection	29/1626	209/23436	0.000279225706168985	0.0154943425682292	0.0139203185271816	Atp6v1b1/Car2/Cbx6/Cd24a/Cib2/Clca1/Clic5/Clrn1/Coro1a/Erbb2/Espnl/Fabp2/Fgf13/Foxa1/Fscn2/Gap43/Grxcr2/Kcnj10/Myo15/Myo3b/Myo7b/Pdzd7/Pvalb/Rhoc/Slc27a4/Snap25/Srcin1/Tmc1/Tspear	29
GO:0097223	CC	GO:0097223	sperm part	32/1626	240/23436	0.000290353949319457	0.0154943425682292	0.0139203185271816	Ace/Adam4/Ak1/Akap3/Akap4/Atp6v1e2/Atp8b3/Calcr/Catsperg1/Catsperg2/Cav1/Cav2/Dcdc2c/Dnah1/Eqtn/Gapdhs/Glipr1l1/Itga1/Ldha/Lyzl4/Pramel1/Ropn1/Rsph1/Serpina5/Slxl1/Spag8/Tacr2/Tcte3/Tekt5/Tssk2/Tssk4/Zpbp	32
GO:0032421	CC	GO:0032421	stereocilium bundle	13/1626	64/23436	0.000384789603521106	0.0188226247722408	0.0169104904705328	Cib2/Clic5/Clrn1/Coro1a/Espnl/Fscn2/Myo15/Myo3b/Pdzd7/Pvalb/Rhoc/Tmc1/Tspear	13
GO:0044420	CC	GO:0044420	extracellular matrix component	11/1626	51/23436	0.000623574687920371	0.028156795523789	0.0252964306597656	Col12a1/Col1a1/Col4a4/Col4a6/Lamb3/Ltbp1/Ntn4/Pmp22/Sparcl1/Tnc/Vcan	11
GO:0098862	CC	GO:0098862	cluster of actin-based cell projections	26/1626	191/23436	0.000752935014594173	0.0315694895404843	0.028362439271555	Ace/Aqp1/Car4/Cib2/Clic5/Clrn1/Coro1a/Cybrd1/Drd5/Espnl/Fscn2/Gipc1/Myo15/Myo3b/Myo7b/Pdzd7/Plb1/Pvalb/Rhoc/Slc26a4/Slc27a4/Slc38a2/Slc5a1/Soat2/Tmc1/Tspear	26
GO:0044449	CC	GO:0044449	contractile fiber part	27/1626	203/23436	0.000863237794083809	0.0337813723418131	0.0303496234972623	Ak1/Akap4/Ank2/Ankrd23/Bag3/Casq1/Fhl3/Fkbp1b/Itgb1bp2/Klhl41/Lrrc10/Mybpc2/Mybpc3/Myh6/Myl7/Obsl1/Pdlim4/Pygm/Rpl7/S100a1/Scn5a/Sphkap/Synpo2/Tnnc2/Tnni3/Tnnt1/Tpm2	27
GO:0005604	CC	GO:0005604	basement membrane	17/1626	107/23436	0.00109102653177916	0.0400270358846478	0.0359608087119314	Ccdc80/Col17a1/Col18a1/Col4a4/Col4a6/Frem1/Frem2/Frem3/Lamb3/Matn2/Ntn4/Pmp22/Ptn/Serpinf1/Tgfbi/Timp3/Tnc	17
GO:0036126	CC	GO:0036126	sperm flagellum	18/1626	119/23436	0.00141381511459023	0.0488182042508509	0.0438589085083409	Ace/Ak1/Akap3/Akap4/Catsperg1/Catsperg2/Dcdc2c/Dnah1/Gapdhs/Glipr1l1/Ldha/Lyzl4/Ropn1/Rsph1/Tacr2/Tcte3/Tekt5/Tssk4	18
GO:0004896	MF	GO:0004896	cytokine receptor activity	22/1586	97/22710	6.85949961105273e-07	0.000664685512311009	0.000587750808778623	Ccr1/Ccr10/Ccr1l1/Ccr8/Csf3r/Cx3cr1/Epor/Gfral/Ifnar2/Ifngr2/Il11ra1/Il11ra2/Il12rb1/Il13ra1/Il15ra/Il17re/Il1rapl2/Il20rb/Il3ra/Il5ra/Il7r/Il9r	22
GO:0015020	MF	GO:0015020	glucuronosyltransferase activity	12/1586	34/22710	1.66676944942994e-06	0.000807549798248805	0.000714079122018931	B3gat3/Chsy3/Ugt1a1/Ugt1a10/Ugt1a2/Ugt1a5/Ugt1a6a/Ugt1a6b/Ugt1a7c/Ugt1a9/Ugt2b5/Ugt3a1	12
GO:0019838	MF	GO:0019838	growth factor binding	27/1586	147/22710	3.28726731936766e-06	0.00106178734415575	0.000938889683496588	Acvrl1/Amhr2/Col1a1/Crim1/Csf3r/Erbb2/Fgfr3/Fgfr4/Fgfrl1/Igfbp4/Igfbpl1/Il11ra1/Il11ra2/Il3ra/Il9r/Kazald1/Ltbp1/Ngfr/Nkd2/Ntrk1/Pdgfrb/Ptn/Rps19/S100a13/Scn5a/Srpx2/Thbs1	27
GO:0022836	MF	GO:0022836	gated channel activity	46/1586	331/22710	6.21109216280524e-06	0.00150463707643957	0.00133048132119039	Aqp1/Asic5/Cacna2d2/Cacng6/Chrna10/Chrna9/Chrne/Clca1/Clca4a/Clcn1/Clcnka/Clic1/Clic3/Clic5/Cnr1/Gabrd/Gabrg1/Gria3/Jph4/Kcnb1/Kcnc3/Kcne1l/Kcnf1/Kcnh7/Kcnj10/Kcnj13/Kcnj15/Kcnj8/Kcnk7/Kcns3/Kcnt1/Kcnu1/Mcoln2/P2rx1/P2rx3/P2rx5/Pex5l/Piezo2/Pkd2l1/Scn5a/Snap25/Tmc1/Tmc6/Tmc8/Tmem37/Tpcn2	46
GO:0048018	MF	GO:0048018	receptor ligand activity	60/1586	489/22710	1.48361671677612e-05	0.00287524919711213	0.00254245054201214	Adm/Agrp/Angptl3/Bmp1/Bmp2/Bmp8a/Bmp8b/Ccl1/Ccl19/Ccl2/Ccl22/Cd40lg/Cd70/Cdnf/Clec11a/Cmtm7/Cxcl5/Defb4/Defb7/Defb8/Fgf11/Fgf13/Fgf15/Flt3l/Gast/Gdf1/Gpha2/Hamp2/Il11/Il17b/Il18/Il1f8/Il3/Il6/Il9/Inha/Inhbc/Inhbe/Lif/Metrnl/Mia/Nenf/Npff/Nts/Pomc/Prl2c5/Prl7c1/Ptn/Qrfp/Rabep2/Retn/Rln1/S100a7a/Sectm1a/Sema3f/Tff1/Vegfb/Wnt3/Wnt8a/Xcl1	60
GO:0022839	MF	GO:0022839	ion gated channel activity	43/1586	319/22710	2.61001213999024e-05	0.00330944567424659	0.00292639050441228	Aqp1/Asic5/Cacna2d2/Cacng6/Chrna10/Chrna9/Chrne/Clca1/Clca4a/Clcn1/Clcnka/Clic1/Clic3/Clic5/Cnr1/Gabrd/Gabrg1/Gria3/Jph4/Kcnb1/Kcnc3/Kcne1l/Kcnf1/Kcnh7/Kcnj10/Kcnj13/Kcnj15/Kcnj8/Kcnk7/Kcns3/Kcnt1/Kcnu1/Mcoln2/P2rx1/P2rx3/P2rx5/Pex5l/Pkd2l1/Scn5a/Snap25/Tmc1/Tmem37/Tpcn2	43
GO:0005216	MF	GO:0005216	ion channel activity	51/1586	402/22710	2.61584115961836e-05	0.00330944567424659	0.00292639050441228	Aqp1/Asic4/Asic5/Cacna2d2/Cacng6/Chrna10/Chrna9/Chrne/Clca1/Clca4a/Clcn1/Clcnka/Clic1/Clic3/Clic5/Cnr1/Gabrd/Gabrg1/Gria3/Jph4/Kcnb1/Kcnc3/Kcne1l/Kcnf1/Kcnh7/Kcnj10/Kcnj13/Kcnj15/Kcnj8/Kcnk15/Kcnk7/Kcns3/Kcnt1/Kcnu1/Mcoln2/P2rx1/P2rx3/P2rx5/Pex5l/Piezo2/Pkd2l1/Scn5a/Scn7a/Slc4a11/Snap25/Tmc1/Tmc6/Tmc8/Tmem37/Tpcn2/Trpv5	51
GO:0022838	MF	GO:0022838	substrate-specific channel activity	52/1586	414/22710	2.8751253465528e-05	0.00330944567424659	0.00292639050441228	Aqp1/Asic4/Asic5/Cacna2d2/Cacng6/Chrna10/Chrna9/Chrne/Clca1/Clca4a/Clcn1/Clcnka/Clic1/Clic3/Clic5/Cnr1/Gabrd/Gabrg1/Gria3/Jph4/Kcnb1/Kcnc3/Kcne1l/Kcnf1/Kcnh7/Kcnj10/Kcnj13/Kcnj15/Kcnj8/Kcnk15/Kcnk7/Kcns3/Kcnt1/Kcnu1/Mcoln2/Mip/P2rx1/P2rx3/P2rx5/Pex5l/Piezo2/Pkd2l1/Scn5a/Scn7a/Slc4a11/Snap25/Tmc1/Tmc6/Tmc8/Tmem37/Tpcn2/Trpv5	52
GO:0015267	MF	GO:0015267	channel activity	54/1586	438/22710	3.41532061325758e-05	0.00330944567424659	0.00292639050441228	Aqp1/Asic4/Asic5/Cacna2d2/Cacng6/Chrna10/Chrna9/Chrne/Clca1/Clca4a/Clcn1/Clcnka/Clic1/Clic3/Clic5/Cnr1/Gabrd/Gabrg1/Gja1/Gria3/Jph4/Kcnb1/Kcnc3/Kcne1l/Kcnf1/Kcnh7/Kcnj10/Kcnj13/Kcnj15/Kcnj8/Kcnk15/Kcnk7/Kcns3/Kcnt1/Kcnu1/Mcoln2/Mip/P2rx1/P2rx3/P2rx5/Pex5l/Piezo2/Pkd2l1/Scn5a/Scn7a/Slc4a11/Snap25/Tmc1/Tmc6/Tmc8/Tmem37/Tomm40l/Tpcn2/Trpv5	54
GO:0022803	MF	GO:0022803	passive transmembrane transporter activity	54/1586	438/22710	3.41532061325758e-05	0.00330944567424659	0.00292639050441228	Aqp1/Asic4/Asic5/Cacna2d2/Cacng6/Chrna10/Chrna9/Chrne/Clca1/Clca4a/Clcn1/Clcnka/Clic1/Clic3/Clic5/Cnr1/Gabrd/Gabrg1/Gja1/Gria3/Jph4/Kcnb1/Kcnc3/Kcne1l/Kcnf1/Kcnh7/Kcnj10/Kcnj13/Kcnj15/Kcnj8/Kcnk15/Kcnk7/Kcns3/Kcnt1/Kcnu1/Mcoln2/Mip/P2rx1/P2rx3/P2rx5/Pex5l/Piezo2/Pkd2l1/Scn5a/Scn7a/Slc4a11/Snap25/Tmc1/Tmc6/Tmc8/Tmem37/Tomm40l/Tpcn2/Trpv5	54
GO:0004806	MF	GO:0004806	triglyceride lipase activity	9/1586	27/22710	5.71142944365506e-05	0.00503125011900159	0.00444890293505762	Ces1a/Ces1b/Ces1c/Ces1g/Lipf/Lipg/Pnlip/Pnliprp1/Pnpla3	9
GO:0005518	MF	GO:0005518	collagen binding	15/1586	69/22710	6.69954431187078e-05	0.00518296264614975	0.0045830553407918	C1qtnf1/Coch/Cspg4/Ctss/Gp6/Itga1/Itga11/Mrc2/Pcolce/Podn/Serpinh1/Smad7/Sparcl1/Tgfbi/Thbs1	15
GO:0003779	MF	GO:0003779	actin binding	52/1586	428/22710	6.95340705881803e-05	0.00518296264614975	0.0045830553407918	Ace/Aif1l/Ajuba/Arc/Cald1/Cdk5r1/Cnn2/Coro1a/Crocc/Dnase1/Eps8l1/Espnl/Fhl3/Fscn2/Fxyd5/Gipc1/Hcls1/Kptn/Lrrc10/Msrb2/Mybpc2/Mybpc3/Myh4/Myh6/Myh7b/Myl2/Mylk/Myo15/Myo3b/Myo7b/Obsl1/Parva/Parvg/Pdlim4/Phactr1/Pknox2/Samd14/Smtn/Sptbn4/Synpo2/Tagln/Tmsb15b1/Tmsb4x/Tnnc2/Tnni3/Tns1/Tpm2/Tulp1/Vash1/Vash2/Wipf1/Wipf3	52
GO:0008083	MF	GO:0008083	growth factor activity	24/1586	147/22710	8.27918889858595e-05	0.0057303814590927	0.00506711260409696	Angptl3/Bmp1/Bmp2/Bmp8a/Bmp8b/Cdnf/Clec11a/Fgf11/Fgf13/Fgf15/Il11/Il3/Il6/Il9/Inha/Inhbc/Inhbe/Lif/Mia/Nenf/Ptn/Rabep2/Tff1/Vegfb	24
GO:0005261	MF	GO:0005261	cation channel activity	40/1586	312/22710	0.000148276206388906	0.00942760881498699	0.00833640060333432	Aqp1/Asic4/Asic5/Cacna2d2/Cacng6/Chrna10/Chrna9/Chrne/Cnr1/Gria3/Jph4/Kcnb1/Kcnc3/Kcne1l/Kcnf1/Kcnh7/Kcnj10/Kcnj13/Kcnj15/Kcnj8/Kcnk15/Kcnk7/Kcns3/Kcnt1/Kcnu1/Mcoln2/P2rx1/P2rx3/P2rx5/Pex5l/Piezo2/Pkd2l1/Scn5a/Scn7a/Slc4a11/Snap25/Tmc1/Tmem37/Tpcn2/Trpv5	40
GO:0099094	MF	GO:0099094	ligand-gated cation channel activity	18/1586	99/22710	0.000155667431413614	0.00942760881498699	0.00833640060333432	Aqp1/Asic5/Chrna10/Chrna9/Chrne/Gria3/Jph4/Kcnh7/Kcnj10/Kcnj13/Kcnj15/Kcnj8/Mcoln2/P2rx1/P2rx3/P2rx5/Pex5l/Tpcn2	18
GO:0005212	MF	GO:0005212	structural constituent of eye lens	8/1586	25/22710	0.000205096332489472	0.0116904909518999	0.0103373631360019	Cryaa/Cryba1/Crybb2/Cryga/Crygb/Cryge/Mip/Vim	8
GO:0019955	MF	GO:0019955	cytokine binding	21/1586	129/22710	0.000233779207783711	0.0125851140190231	0.0111284371424527	Acvrl1/Ccr1/Ccr10/Ccr1l1/Ccr8/Csf1r/Csf3r/Cx3cr1/Ifnar2/Il11ra1/Il11ra2/Il12rb1/Il13ra1/Il20rb/Il3ra/Il5ra/Il9r/Ltbp1/Thbs1/Tnfrsf1a/Tnfrsf1b	21
GO:0004713	MF	GO:0004713	protein tyrosine kinase activity	21/1586	130/22710	0.000260789150926348	0.0133002466972437	0.011760796058396	Aatk/Csf1r/Erbb2/Fes/Fgfr3/Fgfr4/Fgfrl1/Hck/Hipk4/Insrr/Itk/Jak3/Lck/Matk/Nrg2/Ntrk1/Pdgfrb/Pkdcc/Ret/Txk/Tyro3	21
GO:0001653	MF	GO:0001653	peptide receptor activity	23/1586	150/22710	0.000299154379622425	0.0144940296927065	0.0128164034217186	Agtr2/Avpr1a/Calcr/Cckar/Ccr1/Ccr10/Ccr1l1/Ccr8/Cx3cr1/Ednra/Fpr3/Gipr/Gpr37l1/Gucy2f/Gucy2g/Mrgpra1/Npr1/Npy1r/Ogfr/Prokr1/Rxfp2/Sstr2/Tacr2	23
GO:0004089	MF	GO:0004089	carbonate dehydratase activity	6/1586	15/22710	0.000331903174814401	0.0153149607807216	0.0135423150024522	Car13/Car2/Car4/Car5b/Car6/Car7	6
GO:0015276	MF	GO:0015276	ligand-gated ion channel activity	21/1586	133/22710	0.000358921103655617	0.0157591188079631	0.0139350635051675	Aqp1/Asic5/Chrna10/Chrna9/Chrne/Clca4a/Gabrd/Gabrg1/Gria3/Jph4/Kcnh7/Kcnj10/Kcnj13/Kcnj15/Kcnj8/Mcoln2/P2rx1/P2rx3/P2rx5/Pex5l/Tpcn2	21
GO:0004745	MF	GO:0004745	retinol dehydrogenase activity	7/1586	21/22710	0.000388735136316325	0.0157591188079631	0.0139350635051675	Adh1/Adh4/Akr1c18/Bmp2/Hsd17b6/Rdh5/Rdh7	7
GO:0043548	MF	GO:0043548	phosphatidylinositol 3-kinase binding	10/1586	41/22710	0.000406563951557445	0.0157591188079631	0.0139350635051675	Coro1a/Insrr/Irs1/Irs2/Irs4/Lck/Pdgfrb/Tlr4/Tyro3/Xbp1	10
GO:0046873	MF	GO:0046873	metal ion transmembrane transporter activity	49/1586	426/22710	0.000406582012589348	0.0157591188079631	0.0139350635051675	Aqp1/Asic4/Asic5/Atp1b2/Atp2a3/Atp2b2/Atp4b/Cacna2d2/Cacng6/Cnr1/Hrh1/Jph4/Kcnb1/Kcnc3/Kcne1l/Kcnf1/Kcnh7/Kcnj10/Kcnj13/Kcnj15/Kcnj8/Kcnk15/Kcnk7/Kcns3/Kcnt1/Kcnu1/Mcoln2/Pkd2l1/Scn5a/Scn7a/Slc10a1/Slc12a4/Slc13a4/Slc13a5/Slc25a37/Slc39a14/Slc4a11/Slc4a9/Slc5a1/Slc5a11/Slc5a4b/Slc6a12/Slc6a8/Slc8b1/Snap25/Tmc1/Tmem37/Tpcn2/Trpv5	49
GO:0016757	MF	GO:0016757	transferase activity, transferring glycosyl groups	35/1586	276/22710	0.000457309961022296	0.0170435904704079	0.0150708626830829	Abo/Alg6/Art5/B3galt4/B3gat3/Chsy3/Csgalnact2/Fut2/Fut4/Galnt18/Gcnt7/Glt8d2/Hexa/Krtcap2/Mgat3/Mgat5b/Pygm/Qprt/St3gal1/St3gal4/St6galnac4/St6galnac5/St8sia4/St8sia5/Ugt1a1/Ugt1a10/Ugt1a2/Ugt1a5/Ugt1a6a/Ugt1a6b/Ugt1a7c/Ugt1a9/Ugt2b5/Ugt3a1/Xylt2	35
GO:0022834	MF	GO:0022834	ligand-gated channel activity	21/1586	136/22710	0.000487878712849741	0.0175094249167185	0.0154827786456019	Aqp1/Asic5/Chrna10/Chrna9/Chrne/Clca4a/Gabrd/Gabrg1/Gria3/Jph4/Kcnh7/Kcnj10/Kcnj13/Kcnj15/Kcnj8/Mcoln2/P2rx1/P2rx3/P2rx5/Pex5l/Tpcn2	21
GO:0015077	MF	GO:0015077	monovalent inorganic cation transmembrane transporter activity	42/1586	360/22710	0.000764961941894349	0.0264731472034151	0.0234089857406767	Aqp1/Asic4/Asic5/Atp1b2/Atp2a3/Atp4b/Atp6v1b1/Atp6v1e2/Cox7a1/Cox8c/Kcnb1/Kcnc3/Kcne1l/Kcnf1/Kcnh7/Kcnj10/Kcnj13/Kcnj15/Kcnj8/Kcnk15/Kcnk7/Kcns3/Kcnt1/Kcnu1/Pkd2l1/Scn5a/Scn7a/Slc10a1/Slc12a4/Slc13a4/Slc13a5/Slc2a6/Slc4a11/Slc4a9/Slc5a1/Slc5a11/Slc5a4b/Slc6a12/Slc6a8/Slc8b1/Snap25/Tcirg1	42
GO:0015238	MF	GO:0015238	drug transmembrane transporter activity	15/1586	86/22710	0.000841480680910781	0.0279688943569511	0.0247316061121701	Abcg2/Aqp1/Slc13a4/Slc13a5/Slc1a5/Slc1a7/Slc25a18/Slc25a2/Slc25a29/Slc25a42/Slc38a2/Slc38a3/Slc38a5/Slc4a11/Slc6a8	15
GO:0005244	MF	GO:0005244	voltage-gated ion channel activity	26/1586	192/22710	0.000894773710077897	0.0279688943569511	0.0247316061121701	Cacna2d2/Cacng6/Clcn1/Clcnka/Clic1/Clic3/Clic5/Cnr1/Kcnb1/Kcnc3/Kcne1l/Kcnf1/Kcnh7/Kcnj10/Kcnj13/Kcnj15/Kcnj8/Kcnk7/Kcns3/Kcnt1/Kcnu1/Scn5a/Snap25/Tmc1/Tmem37/Tpcn2	26
GO:0022832	MF	GO:0022832	voltage-gated channel activity	26/1586	192/22710	0.000894773710077897	0.0279688943569511	0.0247316061121701	Cacna2d2/Cacng6/Clcn1/Clcnka/Clic1/Clic3/Clic5/Cnr1/Kcnb1/Kcnc3/Kcne1l/Kcnf1/Kcnh7/Kcnj10/Kcnj13/Kcnj15/Kcnj8/Kcnk7/Kcns3/Kcnt1/Kcnu1/Scn5a/Snap25/Tmc1/Tmem37/Tpcn2	26
GO:0016829	MF	GO:0016829	lyase activity	25/1586	184/22710	0.00105934161861856	0.0320781883887931	0.0283652657090626	Acmsd/Aldob/Alox5ap/Asl/Car13/Car2/Car4/Car5b/Car6/Car7/Eno3/Etnppl/Fahd1/Gadl1/Gucy1b2/Gucy2f/Gucy2g/Me3/Npr1/Pam/Pck2/Rnase1/Sgpl1/Thnsl2/Urad	25
GO:0097110	MF	GO:0097110	scaffold protein binding	13/1586	71/22710	0.00114899281876871	0.0337386073147541	0.0298334977504859	Casp1/Casp4/Cav2/Dlgap3/Gja1/Kif5a/Krt15/Krt18/Nlrp1a/Scn5a/Shank1/Trem2/Vim	13
GO:0017134	MF	GO:0017134	fibroblast growth factor binding	7/1586	26/22710	0.00161560950442873	0.0448651098442473	0.0396721518800905	Fgfr3/Fgfr4/Fgfrl1/Rps19/S100a13/Scn5a/Thbs1	7
GO:0016614	MF	GO:0016614	oxidoreductase activity, acting on CH-OH group of donors	21/1586	149/22710	0.00162051480345579	0.0448651098442473	0.0396721518800905	Adh1/Adh4/Akr1b10/Akr1b7/Akr1c13/Akr1c18/Bmp2/D2hgdh/Dhrs4/Gpd1/Hao1/Hsd17b1/Hsd17b6/Hsd3b1/Hsd3b5/Idh2/Impdh2/Ldha/Me3/Rdh5/Rdh7	21
GO:0004175	MF	GO:0004175	endopeptidase activity	48/1586	443/22710	0.00167117473460824	0.0449824532732052	0.039775913274009	Ace/Adam19/Adam23/Adamts20/Asprv1/Atg4c/Bmp1/C1ra/C1s1/C1s2/Capn13/Capn2/Capn8/Capn9/Casp1/Casp4/Cma1/Ctrc/Ctse/Ctsf/Ctsll3/Ctsm/Ctso/Ctss/Gzmc/Hgfac/Mep1a/Mmp11/Mmp14/Mmp23/Napsa/Phex/Plg/Prss23/Prss30/Prss32/Prss34/Prss36/Prss42/Prss43/Prss45/Prss46/Psmb8/Pycard/Rhbdl1/Sfrp1/Tmprss13/Tmprss5	48
GO:0008373	MF	GO:0008373	sialyltransferase activity	6/1586	20/22710	0.00189892358843858	0.0487470498973329	0.0431047728167172	St3gal1/St3gal4/St6galnac4/St6galnac5/St8sia4/St8sia5	6
GO:0008528	MF	GO:0008528	G protein-coupled peptide receptor activity	20/1586	141/22710	0.00191164901558168	0.0487470498973329	0.0431047728167172	Agtr2/Avpr1a/Calcr/Cckar/Ccr1/Ccr10/Ccr1l1/Ccr8/Cx3cr1/Ednra/Fpr3/Gipr/Gpr37l1/Mrgpra1/Npy1r/Ogfr/Prokr1/Rxfp2/Sstr2/Tacr2	20
