# Supplementary material for: RNA-Seq transcriptome reveals different molecular responses during human and mouse oocyte maturation and fertilization
Source: BMC Genomics. 2020 Jul 10;21:475. doi: 10.1186/s12864-020-06885-4 (PMC7350670; doi:10.1186/s12864-020-06885-4)
Supplement: Supplementary file 4 — Additional file 4. GO categories of mouse MII oocyte-specific expressed genes. [file 12864_2020_6885_MOESM4_ESM.csv]

	ONTOLOGY	ID	Description	GeneRatio	BgRatio	pvalue	p.adjust	qvalue	geneID	Count
GO:0001503	BP	GO:0001503	ossification	23/294	381/23210	7.58E-10	2.41E-06	2.10E-06	Bmp4/Cebpa/Chrdl2/Fgf18/Gabbr1/Hspg2/Kremen2/Lox/Ltf/Mdk/Mef2c/Mmp13/Nfe2/Nppc/Omd/Phospho1/Ryr1/Sfrp2/Smoc1/Sox11/Stc1/Tph1/Twist2	23
GO:0060349	BP	GO:0060349	bone morphogenesis	12/294	118/23210	3.52E-08	4.92E-05	4.28E-05	Bmp4/Cdx1/Fgf18/Hspg2/Ltf/Mef2c/Mmp13/Nppc/Pax1/Phospho1/Sfrp2/Stc1	12
GO:0048705	BP	GO:0048705	skeletal system morphogenesis	17/294	262/23210	4.63E-08	4.92E-05	4.28E-05	Alx4/Bmp4/Cdx1/Fgf18/Hspg2/Ltf/Mef2c/Mmp13/Nppc/Pax1/Pcgf2/Phospho1/Sfrp2/Sox11/Stc1/Twist2/Uncx	17
GO:0060348	BP	GO:0060348	bone development	15/294	231/23210	2.87E-07	0.000204058	0.000177638	Bmp4/Cdx1/Fgf18/Hspg2/Lox/Ltf/Mef2c/Mmp13/Nppc/Pax1/Phospho1/Ryr1/Sfrp2/Stc1/Zfpm1	15
GO:0030278	BP	GO:0030278	regulation of ossification	15/294	233/23210	3.20E-07	0.000204058	0.000177638	Bmp4/Cebpa/Kremen2/Ltf/Mdk/Mef2c/Nfe2/Nppc/Omd/Phospho1/Sfrp2/Smoc1/Sox11/Tph1/Twist2	15
GO:0001958	BP	GO:0001958	endochondral ossification	6/294	31/23210	2.21E-06	0.000862985	0.000751252	Bmp4/Fgf18/Hspg2/Mef2c/Mmp13/Phospho1	6
GO:0036075	BP	GO:0036075	replacement ossification	6/294	31/23210	2.21E-06	0.000862985	0.000751252	Bmp4/Fgf18/Hspg2/Mef2c/Mmp13/Phospho1	6
GO:0046651	BP	GO:0046651	lymphocyte proliferation	16/294	308/23210	2.24E-06	0.000862985	0.000751252	Bmp4/Cd46/Cd79a/Cdkn2a/Foxp3/Ido1/Ifna12/Ifnb1/Il15/Mapk8ip1/Mef2c/Pdcd1lg2/Slc4a1/Sox11/Tnfrsf13b/Tnfsf4	16
GO:0032943	BP	GO:0032943	mononuclear cell proliferation	16/294	310/23210	2.44E-06	0.000862985	0.000751252	Bmp4/Cd46/Cd79a/Cdkn2a/Foxp3/Ido1/Ifna12/Ifnb1/Il15/Mapk8ip1/Mef2c/Pdcd1lg2/Slc4a1/Sox11/Tnfrsf13b/Tnfsf4	16
GO:0060350	BP	GO:0060350	endochondral bone morphogenesis	8/294	76/23210	5.39E-06	0.001629769	0.001418759	Bmp4/Fgf18/Hspg2/Mef2c/Mmp13/Nppc/Phospho1/Stc1	8
GO:0070661	BP	GO:0070661	leukocyte proliferation	16/294	331/23210	5.63E-06	0.001629769	0.001418759	Bmp4/Cd46/Cd79a/Cdkn2a/Foxp3/Ido1/Ifna12/Ifnb1/Il15/Mapk8ip1/Mef2c/Pdcd1lg2/Slc4a1/Sox11/Tnfrsf13b/Tnfsf4	16
GO:0050670	BP	GO:0050670	regulation of lymphocyte proliferation	13/294	225/23210	6.47E-06	0.001718462	0.001495969	Bmp4/Cd46/Cdkn2a/Foxp3/Ido1/Il15/Mapk8ip1/Mef2c/Pdcd1lg2/Slc4a1/Sox11/Tnfrsf13b/Tnfsf4	13
GO:0032944	BP	GO:0032944	regulation of mononuclear cell proliferation	13/294	227/23210	7.13E-06	0.001745635	0.001519624	Bmp4/Cd46/Cdkn2a/Foxp3/Ido1/Il15/Mapk8ip1/Mef2c/Pdcd1lg2/Slc4a1/Sox11/Tnfrsf13b/Tnfsf4	13
GO:0030198	BP	GO:0030198	extracellular matrix organization	14/294	271/23210	1.03E-05	0.0023476	0.002043651	Adamts14/Adamtsl4/Aebp1/Foxf2/Hpn/Hspg2/Lox/Mmp10/Mmp13/Pxdn/Serpinf2/Sfrp2/Smoc1/Tnr	14
GO:0070663	BP	GO:0070663	regulation of leukocyte proliferation	13/294	238/23210	1.18E-05	0.00251437	0.00218883	Bmp4/Cd46/Cdkn2a/Foxp3/Ido1/Il15/Mapk8ip1/Mef2c/Pdcd1lg2/Slc4a1/Sox11/Tnfrsf13b/Tnfsf4	13
GO:0007159	BP	GO:0007159	leukocyte cell-cell adhesion	15/294	319/23210	1.53E-05	0.003046366	0.002651946	Bmp4/Cd46/Cdkn2a/Foxp3/Gcnt1/Icos/Ido1/Ifnb1/Il15/Il2rg/Mdk/Nt5e/Pdcd1lg2/Slc4a1/Tnfsf4	15
GO:0045589	BP	GO:0045589	regulation of regulatory T cell differentiation	5/294	28/23210	2.44E-05	0.004216666	0.003670726	Cd46/Foxp3/Il2rg/Mdk/Tnfsf4	5
GO:0045669	BP	GO:0045669	positive regulation of osteoblast differentiation	7/294	68/23210	2.44E-05	0.004216666	0.003670726	Bmp4/Cebpa/Ltf/Mef2c/Nppc/Sfrp2/Sox11	7
GO:0051250	BP	GO:0051250	negative regulation of lymphocyte activation	10/294	152/23210	2.52E-05	0.004216666	0.003670726	Bmp4/Cdkn2a/Foxp3/Ido1/Ifnb1/Mdk/Pdcd1lg2/Sox11/Tnfrsf13b/Tnfsf4	10
GO:0045581	BP	GO:0045581	negative regulation of T cell differentiation	6/294	47/23210	2.72E-05	0.004338051	0.003776395	Bmp4/Cdkn2a/Foxp3/Ifnb1/Mdk/Tnfsf4	6
GO:0050863	BP	GO:0050863	regulation of T cell activation	14/294	304/23210	3.69E-05	0.005599409	0.004874442	Bmp4/Cd46/Cdkn2a/Foxp3/Icos/Ido1/Ifnb1/Il15/Il2rg/Mapk8ip1/Mdk/Pdcd1lg2/Slc4a1/Tnfsf4	14
GO:0045066	BP	GO:0045066	regulatory T cell differentiation	5/294	31/23210	4.09E-05	0.005918377	0.005152113	Cd46/Foxp3/Il2rg/Mdk/Tnfsf4	5
GO:0022407	BP	GO:0022407	regulation of cell-cell adhesion	16/294	395/23210	4.91E-05	0.006624302	0.00576664	Bmp4/Ccr5/Cd46/Cdkn2a/Foxp3/Icos/Ido1/Ifnb1/Il15/Il2rg/Mdga1/Mdk/Pdcd1lg2/Slc4a1/Tnfsf4/Tnr	16
GO:0001649	BP	GO:0001649	osteoblast differentiation	11/294	199/23210	4.99E-05	0.006624302	0.00576664	Bmp4/Cebpa/Gabbr1/Lox/Ltf/Mef2c/Nppc/Sfrp2/Smoc1/Sox11/Twist2	11
GO:0043062	BP	GO:0043062	extracellular structure organization	14/294	315/23210	5.42E-05	0.006909723	0.006015107	Adamts14/Adamtsl4/Aebp1/Foxf2/Hpn/Hspg2/Lox/Mmp10/Mmp13/Pxdn/Serpinf2/Sfrp2/Smoc1/Tnr	14
GO:0030199	BP	GO:0030199	collagen fibril organization	6/294	54/23210	6.08E-05	0.007209213	0.006275821	Adamts14/Aebp1/Lox/Pxdn/Serpinf2/Sfrp2	6
GO:0042110	BP	GO:0042110	T cell activation	18/294	491/23210	6.11E-05	0.007209213	0.006275821	Bmp4/Ccr6/Cd46/Cdkn2a/Foxp3/Icos/Ido1/Ifna12/Ifnb1/Il15/Il2rg/Mapk8ip1/Mdk/Pax1/Pdcd1lg2/Slc4a1/Tnfsf4/Treml2	18
GO:0042129	BP	GO:0042129	regulation of T cell proliferation	10/294	170/23210	6.52E-05	0.007416691	0.006456437	Bmp4/Cd46/Cdkn2a/Foxp3/Ido1/Il15/Mapk8ip1/Pdcd1lg2/Slc4a1/Tnfsf4	10
GO:0045620	BP	GO:0045620	negative regulation of lymphocyte differentiation	6/294	56/23210	7.49E-05	0.008223377	0.00715868	Bmp4/Cdkn2a/Foxp3/Ifnb1/Mdk/Tnfsf4	6
GO:1903037	BP	GO:1903037	regulation of leukocyte cell-cell adhesion	13/294	287/23210	8.25E-05	0.008489261	0.007390139	Bmp4/Cd46/Cdkn2a/Foxp3/Icos/Ido1/Ifnb1/Il15/Il2rg/Mdk/Pdcd1lg2/Slc4a1/Tnfsf4	13
GO:0051216	BP	GO:0051216	cartilage development	11/294	211/23210	8.45E-05	0.008489261	0.007390139	Bmp4/Chrdl2/Fgf18/Hspg2/Mdk/Mef2c/Mmp13/Nppc/Sfrp2/Stc1/Uncx	11
GO:0045667	BP	GO:0045667	regulation of osteoblast differentiation	9/294	142/23210	8.53E-05	0.008489261	0.007390139	Bmp4/Cebpa/Ltf/Mef2c/Nppc/Sfrp2/Smoc1/Sox11/Twist2	9
GO:0032945	BP	GO:0032945	negative regulation of mononuclear cell proliferation	7/294	84/23210	9.59E-05	0.008987248	0.007823651	Bmp4/Cdkn2a/Foxp3/Ido1/Pdcd1lg2/Sox11/Tnfrsf13b	7
GO:0050672	BP	GO:0050672	negative regulation of lymphocyte proliferation	7/294	84/23210	9.59E-05	0.008987248	0.007823651	Bmp4/Cdkn2a/Foxp3/Ido1/Pdcd1lg2/Sox11/Tnfrsf13b	7
GO:0002695	BP	GO:0002695	negative regulation of leukocyte activation	10/294	182/23210	0.000115	0.010465044	0.009110114	Bmp4/Cdkn2a/Foxp3/Ido1/Ifnb1/Mdk/Pdcd1lg2/Sox11/Tnfrsf13b/Tnfsf4	10
GO:0070664	BP	GO:0070664	negative regulation of leukocyte proliferation	7/294	88/23210	0.000128807	0.011168727	0.009722689	Bmp4/Cdkn2a/Foxp3/Ido1/Pdcd1lg2/Sox11/Tnfrsf13b	7
GO:0045580	BP	GO:0045580	regulation of T cell differentiation	9/294	150/23210	0.000129747	0.011168727	0.009722689	Bmp4/Cd46/Cdkn2a/Foxp3/Ifnb1/Il15/Il2rg/Mdk/Tnfsf4	9
GO:0050868	BP	GO:0050868	negative regulation of T cell activation	8/294	119/23210	0.000140204	0.011751275	0.010229813	Bmp4/Cdkn2a/Foxp3/Ido1/Ifnb1/Mdk/Pdcd1lg2/Tnfsf4	8
GO:0048638	BP	GO:0048638	regulation of developmental growth	15/294	401/23210	0.000201218	0.015996803	0.013925665	Arhgap4/Barhl2/Bdnf/Bmp4/Ccr5/Lpar3/Mef2c/Ncam1/Nkx6-1/Nppc/Nrk/Pim1/Sema6b/Sfrp2/Tnr	15
GO:0048568	BP	GO:0048568	embryonic organ development	17/294	493/23210	0.000202277	0.015996803	0.013925665	Alx4/Bmp4/Cebpa/Foxf2/Gcm1/Hpn/Hspg2/Mef2c/Nfe2/Nrk/Pcdh12/Pcgf2/Rarres2/Rspo3/Sox11/Twist2/Zfpm1	17
GO:0061387	BP	GO:0061387	regulation of extent of cell growth	8/294	127/23210	0.000219664	0.015996803	0.013925665	Arhgap4/Barhl2/Bdnf/Ccr5/Lpar3/Nkx6-1/Sema6b/Tnr	8
GO:0072503	BP	GO:0072503	cellular divalent inorganic cation homeostasis	17/294	497/23210	0.000222312	0.015996803	0.013925665	Atp13a5/Bmp4/Ccr4/Ccr5/Ccr6/Csrp3/Gpr17/Grin2a/Hcrtr1/Lpar3/Prkce/Ryr1/Slc39a8/Stc1/Tgm2/Trdn/Vdr	17
GO:0033084	BP	GO:0033084	regulation of immature T cell proliferation in thymus	3/294	10/23210	0.000226014	0.015996803	0.013925665	Bmp4/Cdkn2a/Foxp3	3
GO:0071888	BP	GO:0071888	macrophage apoptotic process	3/294	10/23210	0.000226014	0.015996803	0.013925665	Ccr5/Cdkn2a/Mef2c	3
GO:2000109	BP	GO:2000109	regulation of macrophage apoptotic process	3/294	10/23210	0.000226014	0.015996803	0.013925665	Ccr5/Cdkn2a/Mef2c	3
GO:0042430	BP	GO:0042430	indole-containing compound metabolic process	4/294	25/23210	0.000258652	0.017908855	0.015590159	Cyp2d22/Grin2a/Ido1/Tph1	4
GO:1903038	BP	GO:1903038	negative regulation of leukocyte cell-cell adhesion	8/294	131/23210	0.000271441	0.018043768	0.015707605	Bmp4/Cdkn2a/Foxp3/Ido1/Ifnb1/Mdk/Pdcd1lg2/Tnfsf4	8
GO:0050866	BP	GO:0050866	negative regulation of cell activation	10/294	203/23210	0.000279062	0.018043768	0.015707605	Bmp4/Cdkn2a/Foxp3/Ido1/Ifnb1/Mdk/Pdcd1lg2/Sox11/Tnfrsf13b/Tnfsf4	10
GO:0045778	BP	GO:0045778	positive regulation of ossification	7/294	100/23210	0.000285523	0.018043768	0.015707605	Bmp4/Cebpa/Ltf/Mef2c/Nppc/Sfrp2/Sox11	7
GO:0060359	BP	GO:0060359	response to ammonium ion	7/294	100/23210	0.000285523	0.018043768	0.015707605	Chrm1/Chrm5/Crhbp/Gabra1/Ncam1/Prkce/Tacr3	7
GO:0050890	BP	GO:0050890	cognition	13/294	326/23210	0.000288927	0.018043768	0.015707605	Adam2/Bdnf/Chat/Chrm1/Fam107a/Gria1/Grin2a/Mdk/Mef2c/Ncam1/Ptchd1/Rcan2/Tnr	13
GO:0061448	BP	GO:0061448	connective tissue development	12/294	285/23210	0.000301632	0.018134196	0.015786325	Bmp4/Chrdl2/Fgf18/Hspg2/Lox/Mdk/Mef2c/Mmp13/Nppc/Sfrp2/Stc1/Uncx	12
GO:0042098	BP	GO:0042098	T cell proliferation	10/294	205/23210	0.000301762	0.018134196	0.015786325	Bmp4/Cd46/Cdkn2a/Foxp3/Ido1/Il15/Mapk8ip1/Pdcd1lg2/Slc4a1/Tnfsf4	10
GO:0033080	BP	GO:0033080	immature T cell proliferation in thymus	3/294	11/23210	0.00030786	0.018158017	0.015807061	Bmp4/Cdkn2a/Foxp3	3
GO:1902106	BP	GO:1902106	negative regulation of leukocyte differentiation	7/294	102/23210	0.0003224	0.018669887	0.016252658	Bmp4/Cdkn2a/Foxp3/Ifnb1/Mdk/Tnfsf4/Zfpm1	7
GO:0048675	BP	GO:0048675	axon extension	8/294	137/23210	0.000367462	0.020899384	0.018193499	Arhgap4/Barhl2/Bdnf/Ccr5/Dclk1/Nkx6-1/Sema6b/Tnr	8
GO:0006874	BP	GO:0006874	cellular calcium ion homeostasis	16/294	473/23210	0.000382795	0.021130001	0.018394257	Atp13a5/Bmp4/Ccr4/Ccr5/Ccr6/Csrp3/Gpr17/Grin2a/Hcrtr1/Lpar3/Prkce/Ryr1/Stc1/Tgm2/Trdn/Vdr	16
GO:0048704	BP	GO:0048704	embryonic skeletal system morphogenesis	7/294	105/23210	0.000384785	0.021130001	0.018394257	Alx4/Bmp4/Hspg2/Mef2c/Pcgf2/Sox11/Twist2	7
GO:0048706	BP	GO:0048706	embryonic skeletal system development	8/294	139/23210	0.000405014	0.021231825	0.018482898	Alx4/Bmp4/Hoxb9/Hspg2/Mef2c/Pcgf2/Sox11/Twist2	8
GO:0002507	BP	GO:0002507	tolerance induction	4/294	28/23210	0.000406325	0.021231825	0.018482898	Ccr4/Foxp3/Icos/Ido1	4
GO:0033083	BP	GO:0033083	regulation of immature T cell proliferation	3/294	12/23210	0.000406638	0.021231825	0.018482898	Bmp4/Cdkn2a/Foxp3	3
GO:2000106	BP	GO:2000106	regulation of leukocyte apoptotic process	7/294	108/23210	0.000456473	0.023449437	0.02041339	Bmp4/Ccr5/Cdkn2a/Ido1/Mef2c/Siglec1/Tnfsf4	7
GO:0002517	BP	GO:0002517	T cell tolerance induction	3/294	13/23210	0.000523685	0.026061495	0.02268726	Foxp3/Icos/Ido1	3
GO:0033079	BP	GO:0033079	immature T cell proliferation	3/294	13/23210	0.000523685	0.026061495	0.02268726	Bmp4/Cdkn2a/Foxp3	3
GO:0045619	BP	GO:0045619	regulation of lymphocyte differentiation	9/294	182/23210	0.000544047	0.026490071	0.023060348	Bmp4/Cd46/Cdkn2a/Foxp3/Ifnb1/Il15/Il2rg/Mdk/Tnfsf4	9
GO:0055074	BP	GO:0055074	calcium ion homeostasis	16/294	489/23210	0.000548931	0.026490071	0.023060348	Atp13a5/Bmp4/Ccr4/Ccr5/Ccr6/Csrp3/Gpr17/Grin2a/Hcrtr1/Lpar3/Prkce/Ryr1/Stc1/Tgm2/Trdn/Vdr	16
GO:0030516	BP	GO:0030516	regulation of axon extension	7/294	112/23210	0.000568215	0.027011423	0.023514199	Arhgap4/Barhl2/Bdnf/Ccr5/Nkx6-1/Sema6b/Tnr	7
GO:0033081	BP	GO:0033081	regulation of T cell differentiation in thymus	4/294	31/23210	0.000606061	0.028386831	0.02471153	Bmp4/Cdkn2a/Foxp3/Il2rg	4
GO:0032653	BP	GO:0032653	regulation of interleukin-10 production	5/294	55/23210	0.000653295	0.029239848	0.025454106	Cd46/Foxp3/Ido1/Pdcd1lg2/Tnfsf4	5
GO:0045591	BP	GO:0045591	positive regulation of regulatory T cell differentiation	3/294	14/23210	0.000660278	0.029239848	0.025454106	Cd46/Foxp3/Il2rg	3
GO:0022408	BP	GO:0022408	negative regulation of cell-cell adhesion	9/294	187/23210	0.000660995	0.029239848	0.025454106	Bmp4/Cdkn2a/Foxp3/Ido1/Ifnb1/Mdk/Pdcd1lg2/Tnfsf4/Tnr	9
GO:0050870	BP	GO:0050870	positive regulation of T cell activation	9/294	187/23210	0.000660995	0.029239848	0.025454106	Cd46/Foxp3/Icos/Il15/Il2rg/Mdk/Pdcd1lg2/Slc4a1/Tnfsf4	9
GO:0030217	BP	GO:0030217	T cell differentiation	11/294	269/23210	0.000680465	0.029368278	0.025565907	Bmp4/Ccr6/Cd46/Cdkn2a/Foxp3/Ifnb1/Il15/Il2rg/Mdk/Pax1/Tnfsf4	11
GO:0003151	BP	GO:0003151	outflow tract morphogenesis	6/294	84/23210	0.000697492	0.029368278	0.025565907	Bmp4/Mef2c/Ryr1/Sfrp2/Sox11/Zfpm1	6
GO:0030282	BP	GO:0030282	bone mineralization	7/294	116/23210	0.000700686	0.029368278	0.025565907	Bmp4/Lox/Mef2c/Mmp13/Nfe2/Omd/Phospho1	7
GO:0060560	BP	GO:0060560	developmental growth involved in morphogenesis	11/294	270/23210	0.000701555	0.029368278	0.025565907	Arhgap4/Barhl2/Bdnf/Bmp4/Ccr5/Dclk1/Lpar3/Nkx6-1/Sema6b/Sfrp2/Tnr	11
GO:0072347	BP	GO:0072347	response to anesthetic	5/294	56/23210	0.000710002	0.029368278	0.025565907	Crhbp/Ncam1/Prkce/Slc4a1/Tacr3	5
GO:1903706	BP	GO:1903706	regulation of hemopoiesis	14/294	407/23210	0.000746074	0.030464685	0.02652036	Bmp4/Cd46/Cdkn2a/Foxp3/Ifnb1/Il15/Il2rg/Lox/Mdk/Mef2c/Pim1/Tnfsf4/Twist2/Zfpm1	14
GO:2000108	BP	GO:2000108	positive regulation of leukocyte apoptotic process	4/294	33/23210	0.000772668	0.031151238	0.027118024	Cdkn2a/Ido1/Mef2c/Siglec1	4
GO:0042428	BP	GO:0042428	serotonin metabolic process	3/294	15/23210	0.000817637	0.032238732	0.028064717	Cyp2d22/Grin2a/Tph1	3
GO:0045785	BP	GO:0045785	positive regulation of cell adhesion	14/294	411/23210	0.000819886	0.032238732	0.028064717	Ccr5/Cd46/Foxp3/Icos/Il15/Il2rg/Mdk/Mmrn2/Pdcd1lg2/Prkce/Slc4a1/Smoc1/Tgm2/Tnfsf4	14
GO:0002062	BP	GO:0002062	chondrocyte differentiation	7/294	120/23210	0.00085651	0.033268109	0.02896082	Bmp4/Fgf18/Hspg2/Mdk/Mef2c/Nppc/Sfrp2	7
GO:0032613	BP	GO:0032613	interleukin-10 production	5/294	59/23210	0.000902295	0.034624205	0.030141339	Cd46/Foxp3/Ido1/Pdcd1lg2/Tnfsf4	5
GO:1903707	BP	GO:1903707	negative regulation of hemopoiesis	8/294	158/23210	0.00094217	0.035723947	0.031098695	Bmp4/Cdkn2a/Foxp3/Ifnb1/Mdk/Tnfsf4/Twist2/Zfpm1	8
GO:1901160	BP	GO:1901160	primary amino compound metabolic process	3/294	16/23210	0.000996927	0.03735544	0.032518955	Cyp2d22/Grin2a/Tph1	3
GO:0022409	BP	GO:0022409	positive regulation of cell-cell adhesion	10/294	242/23210	0.001092267	0.040202045	0.034997004	Ccr5/Cd46/Foxp3/Icos/Il15/Il2rg/Mdk/Pdcd1lg2/Slc4a1/Tnfsf4	10
GO:0007517	BP	GO:0007517	muscle organ development	14/294	424/23210	0.001103805	0.040202045	0.034997004	Alx4/Bdnf/Bmp4/Chat/Csrp3/Lox/Mef2c/Myl3/Myl6b/Ncam1/Pim1/Ryr1/Sox11/Zfpm1	14
GO:0002683	BP	GO:0002683	negative regulation of immune system process	15/294	473/23210	0.001110763	0.040202045	0.034997004	Bmp4/Cd46/Cdkn2a/Foxp3/Gpr17/Ido1/Ifnb1/Mdk/Pdcd1lg2/Sox11/Tnfrsf13b/Tnfsf4/Twist2/Ubash3a/Zfpm1	15
GO:1903039	BP	GO:1903039	positive regulation of leukocyte cell-cell adhesion	9/294	203/23210	0.001180335	0.042240089	0.036771179	Cd46/Foxp3/Icos/Il15/Il2rg/Mdk/Pdcd1lg2/Slc4a1/Tnfsf4	9
GO:0071636	BP	GO:0071636	positive regulation of transforming growth factor beta production	3/294	17/23210	0.001199259	0.042440458	0.036945605	Cd46/Foxp3/Serpinf2	3
GO:0001558	BP	GO:0001558	regulation of cell growth	14/294	431/23210	0.001288191	0.045086698	0.039249232	Arhgap4/Barhl2/Bdnf/Ccr5/Cdkn2a/Fam107a/Hpn/Lpar3/Nkx6-1/Rrad/Sema6b/Sfrp2/Tnk1/Tnr	14
GO:0051926	BP	GO:0051926	negative regulation of calcium ion transport	5/294	64/23210	0.001305394	0.045192175	0.039341052	Gnao1/Prkce/Rrad/Stc1/Trdn	5
GO:2001257	BP	GO:2001257	regulation of cation channel activity	8/294	168/23210	0.001396816	0.047513183	0.041361554	Bmp4/Crhbp/Grin2a/Lrrc52/Mef2c/Rrad/Stac2/Trdn	8
GO:0030279	BP	GO:0030279	negative regulation of ossification	6/294	96/23210	0.001402273	0.047513183	0.041361554	Kremen2/Mdk/Mef2c/Nfe2/Tph1/Twist2	6
GO:0008361	BP	GO:0008361	regulation of cell size	9/294	209/23210	0.001444505	0.048428928	0.042158737	Arhgap4/Barhl2/Bdnf/Ccr5/Gnb3/Lpar3/Nkx6-1/Sema6b/Tnr	9
GO:0071887	BP	GO:0071887	leukocyte apoptotic process	7/294	132/23210	0.001492782	0.049526155	0.043113903	Bmp4/Ccr5/Cdkn2a/Ido1/Mef2c/Siglec1/Tnfsf4	7
GO:0031012	CC	GO:0031012	extracellular matrix	17/295	475/23436	0.00012108	0.024000702	0.021141336	Adamtsl4/Hspg2/Lox/Mmp10/Mmp13/Mmrn2/Omd/Phospho1/Podnl1/Pxdn/Rarres2/Serpina3k/Serpinf2/Smoc1/Tgm2/Tgm3/Tnr	17
GO:0062023	CC	GO:0062023	collagen-containing extracellular matrix	14/295	359/23436	0.000200843	0.024000702	0.021141336	Adamtsl4/Hspg2/Lox/Mmrn2/Omd/Podnl1/Pxdn/Rarres2/Serpina3k/Serpinf2/Smoc1/Tgm2/Tgm3/Tnr	14
GO:0015276	MF	GO:0015276	ligand-gated ion channel activity	9/293	133/22710	5.90E-05	0.015962626	0.013959219	Asic3/Chrm5/Gabra1/Glra3/Gria1/Grin2a/Kcnj2/Ryr1/Scnn1a	9
GO:0022834	MF	GO:0022834	ligand-gated channel activity	9/293	136/22710	7.02E-05	0.015962626	0.013959219	Asic3/Chrm5/Gabra1/Glra3/Gria1/Grin2a/Kcnj2/Ryr1/Scnn1a	9
GO:0022839	MF	GO:0022839	ion gated channel activity	13/293	319/22710	0.000279075	0.030105232	0.026326843	Asic3/Chrm5/Gabra1/Glra3/Gria1/Grin2a/Hpn/Kcnj2/Kcnk9/Kcnt2/Lrrc52/Ryr1/Scnn1a	13
GO:0005104	MF	GO:0005104	fibroblast growth factor receptor binding	4/293	26/22710	0.000324381	0.030105232	0.026326843	Fgf17/Fgf18/Fgf21/Frs3	4
GO:0022838	MF	GO:0022838	substrate-specific channel activity	15/293	414/22710	0.000342547	0.030105232	0.026326843	Asic3/Chrm5/Gabra1/Glra3/Gria1/Grin2a/Hpn/Kcnj2/Kcnk16/Kcnk9/Kcnt2/Lrrc52/Ryr1/Scnn1a/Slc14a1	15
GO:0022836	MF	GO:0022836	gated channel activity	13/293	331/22710	0.000396992	0.030105232	0.026326843	Asic3/Chrm5/Gabra1/Glra3/Gria1/Grin2a/Hpn/Kcnj2/Kcnk9/Kcnt2/Lrrc52/Ryr1/Scnn1a	13
GO:0015267	MF	GO:0015267	channel activity	15/293	438/22710	0.000614674	0.030187878	0.026399116	Asic3/Chrm5/Gabra1/Glra3/Gria1/Grin2a/Hpn/Kcnj2/Kcnk16/Kcnk9/Kcnt2/Lrrc52/Ryr1/Scnn1a/Slc14a1	15
GO:0022803	MF	GO:0022803	passive transmembrane transporter activity	15/293	438/22710	0.000614674	0.030187878	0.026399116	Asic3/Chrm5/Gabra1/Glra3/Gria1/Grin2a/Hpn/Kcnj2/Kcnk16/Kcnk9/Kcnt2/Lrrc52/Ryr1/Scnn1a/Slc14a1	15
GO:0004175	MF	GO:0004175	endopeptidase activity	15/293	443/22710	0.000690144	0.030187878	0.026399116	Adam2/Adam21/Adamdec1/Cd46/Cfb/Hpn/Klk1b24/Ltf/Mmp10/Mmp13/Prss39/Prss40/Tmprss11g/Tmprss7/Usp17la	15
GO:0099529	MF	GO:0099529	neurotransmitter receptor activity involved in regulation of postsynaptic membrane potential	5/293	55/22710	0.000709254	0.030187878	0.026399116	Chrm1/Gabbr1/Gabra1/Gria1/Grin2a	5
GO:0005216	MF	GO:0005216	ion channel activity	14/293	402/22710	0.000788915	0.030187878	0.026399116	Asic3/Chrm5/Gabra1/Glra3/Gria1/Grin2a/Hpn/Kcnj2/Kcnk16/Kcnk9/Kcnt2/Lrrc52/Ryr1/Scnn1a	14
GO:0098960	MF	GO:0098960	postsynaptic neurotransmitter receptor activity	5/293	57/22710	0.000835978	0.030187878	0.026399116	Chrm1/Gabbr1/Gabra1/Gria1/Grin2a	5
GO:0030594	MF	GO:0030594	neurotransmitter receptor activity	7/293	118/22710	0.000862511	0.030187878	0.026399116	Chrm1/Chrm5/Gabbr1/Gabra1/Glra3/Gria1/Grin2a	7
GO:0042165	MF	GO:0042165	neurotransmitter binding	5/293	61/22710	0.001139095	0.037020596	0.032374286	Chat/Crhbp/Glra3/Grin2a/Slc6a11	5
GO:0005237	MF	GO:0005237	inhibitory extracellular ligand-gated ion channel activity	3/293	17/22710	0.001264079	0.038343727	0.033531356	Chrm5/Gabra1/Glra3	3
GO:0008236	MF	GO:0008236	serine-type peptidase activity	9/293	204/22710	0.001384724	0.03937809	0.034435901	Cfb/Ctrl/Hpn/Klk1b24/Ltf/Prss39/Prss40/Tmprss11g/Tmprss7	9
GO:0017171	MF	GO:0017171	serine hydrolase activity	9/293	209/22710	0.001636025	0.041786447	0.036541994	Cfb/Ctrl/Hpn/Klk1b24/Ltf/Prss39/Prss40/Tmprss11g/Tmprss7	9
GO:0099094	MF	GO:0099094	ligand-gated cation channel activity	6/293	99/22710	0.001800598	0.041786447	0.036541994	Asic3/Gria1/Grin2a/Kcnj2/Ryr1/Scnn1a	6
GO:0001228	MF	GO:0001228	DNA-binding transcription activator activity, RNA polymerase II-specific	14/293	439/22710	0.001810089	0.041786447	0.036541994	Alx4/Barhl2/Cdx1/Cebpa/Dlx3/Foxf2/Gcm1/Macc1/Mef2c/Onecut2/Pax1/Sox11/Sox21/Zic2	14
GO:0048018	MF	GO:0048018	receptor ligand activity	15/293	489/22710	0.001836767	0.041786447	0.036541994	Bdnf/Bmp4/Fgf17/Fgf18/Fgf21/Ifna12/Ifnb1/Il15/Mdk/Nppc/Prl7a2/Sema6b/Sfrp2/Stc1/Tnfsf4	15
GO:0008237	MF	GO:0008237	metallopeptidase activity	8/293	175/22710	0.002024485	0.043863835	0.038358657	Adam2/Adam21/Adamdec1/Aebp1/Agbl4/Anpep/Mmp10/Mmp13	8
GO:0005230	MF	GO:0005230	extracellular ligand-gated ion channel activity	5/293	71/22710	0.00224582	0.046447647	0.040618185	Chrm5/Gabra1/Glra3/Gria1/Grin2a	5
GO:0099095	MF	GO:0099095	ligand-gated anion channel activity	3/293	21/22710	0.0023799	0.046993268	0.041095327	Chrm5/Gabra1/Glra3	3
GO:0005261	MF	GO:0005261	cation channel activity	11/293	312/22710	0.002559552	0.046993268	0.041095327	Asic3/Gria1/Grin2a/Hpn/Kcnj2/Kcnk16/Kcnk9/Kcnt2/Lrrc52/Ryr1/Scnn1a	11
GO:0004252	MF	GO:0004252	serine-type endopeptidase activity	8/293	182/22710	0.002582048	0.046993268	0.041095327	Cfb/Hpn/Klk1b24/Ltf/Prss39/Prss40/Tmprss11g/Tmprss7	8
