# Supplementary material for: RNA-Seq transcriptome reveals different molecular responses during human and mouse oocyte maturation and fertilization
Source: BMC Genomics. 2020 Jul 10;21:475. doi: 10.1186/s12864-020-06885-4 (PMC7350670; doi:10.1186/s12864-020-06885-4)
Supplement: Supplementary file 5 — Additional file 5. Human GV oocyte-specific expressed gene list. [file 12864_2020_6885_MOESM5_ESM.csv]

Genes
KLHL13
GGT3P
OR2K2
RP11-6O2.3
BSN-AS2
RP11-96B2.1
BMS1P7
PRKAG2-AS1
RP11-322E11.5
SFTA2
RP11-553L6.2
RP11-686D16.1
RP11-664I21.6
AC005019.3
RP1-317E23.6
NUTM2G
RP1-159G19.1
GLUD1P7
ALDOC
AC093375.1
CCL19
CNGA3
HDAC7
PLEKHG4
HIST1H2AD
RP11-16D22.2
DRD3
CTB-167G5.6
RP4-669L17.8
GRXCR2
USP46-AS1
RP11-98D18.3
RP11-30K9.6
RP11-439A17.9
UNC5CL
BTK
SYTL5
FXYD2
C1orf145
AF067845.2
SRMS
GJA9
CTA-440B3.1
RP3-402G11.28
ANXA8
RP11-424E7.6
UPK1B
HIST1H4L
RP11-488C13.6
RP11-452K12.7
LRRC16B
USP9Y
AC003092.2
RP11-616M22.7
GGTLC2
AC115522.3
CTB-60E11.9
LINC01185
NPIPB7
SEMA3B-AS1
RNF43
OR1L3
FOLR2
DDIT4L
RP11-265N7.2
LINC01400
WNT10B
LINC01600
OR5W2
OR13F1
TSEN54
RP11-454K7.1
CEACAMP11
SLC25A24
URAD
RP11-65J21.1
ARMCX3
C4B
MUC22
CTD-3099C6.11
AC116035.2
RBMY1A1
RP11-486O13.4
TGIF2LY
IFNE
RP13-631K18.5
LPAR3
RPL7P61
TCEAL2
PTGER2
LINC01393
AP000347.4
RP11-69H7.3
SCML2P1
ZSCAN12P1
LIFR-AS1
ALOX5AP
CTD-2134P3.1
ITGAD
TESPA1
RP11-181B11.2
OR4C3
C9orf57
LL22NC03-63E9.3
TMPRSS3
RP11-368M16.3
AC010504.2
RP11-571E6.1
RP11-365O16.6
RP11-109P14.10
SHISA4
RP11-496B10.3
FAM110D
AC002401.1
CTD-2026K11.1
C17orf98
P2RY10
VMO1
RP13-228J13.5
INHBE
AC079779.4
CA8
UBE2NL_1
RAPGEF5
RP11-757G1.5
FAM95B1_2
RP11-256L6.3
NMUR2
FAM32B
AC018799.1
RP11-554D14.4
LRRC74A
AC005262.4
TMCO5B
STAMBPL1
NUTM2E
AC142119.1
PDCD1LG2
RP5-1184F4.5
RP5-856G1.2
AC105393.1
ALB
CTC-498J12.3
NINJ1
ZNF703
HIST1H1D
OR52E6
HLA-C
N4BP2L1
CACNG6
RP4-559A3.6
KCNJ11
MAGEB10
KNOP1P5
CH507-39O4.2
RP5-890E16.4
GNRHR2P1
FAM3D
RHOBTB1
GS1-124K5.11
RP11-19O2.2
PLK5
LINC00883
LINC00266-4P
OR6C3
AC096553.5
IL2RG
ERI3-IT1
RP11-274H2.3
LA16c-313D11.12
CTD-2251F13.1
SACS-AS1
GAL3ST3
TYRL
AC009495.2
RP11-1070N10.3
RP11-428J1.5
LINC00355
PRSS54
RP11-1348G14.4
RP11-71G12.1
LINC01127
ADGRG3
OR51Q1
CMTM1
AP000479.1
RP11-370K11.1
UGT2B15
CTC-436K13.1
PCAT5
RP11-550H2.1
AP000688.11
CTC-329D1.2
ZNF311
SCN4A
LINC01412
DHRS13
C18orf63
CTD-2517M22.14
RP11-343P9.1
CTC-209H22.3
RP11-486L19.2
RP11-440I14.2
RP11-461F16.3
CD180
RP11-346D19.1
RP11-109P14.9
CYP2A6
RP11-834C11.5
RP11-284A20.1
SULT1A1
HOGA1
AC016629.3
RP11-234K19.1
AC005863.2
TEX28
RP11-321L2.1
NFKBID
AC114877.3
KCNK1
RP11-1M18.1
CAMP
TM4SF19-AS1
OVOL2
RDH16
POM121L2
RP11-635L1.3
TRBV30
LINC01397
F10-AS1
WDR7-OT1
OASL
CHAD
RP11-496N12.6
GLRA3
IQCF5-AS1
ITGAM
RP11-164N3.1
TBC1D3F
RP11-964E11.2
KRTAP12-1
NPFF
RP13-131K19.2
RP3-473L9.4
GADD45G
DSC3
RP11-71J2.1
CD200R1L
AP000569.9
RP11-84A19.2
NAP1L3
TCP10L
RP11-826N14.4
RP11-543A18.1
SLC16A6
RP11-288C17.1
PLEKHN1
FREM3
AC018462.2
PNPLA5
SLC43A1
ALDOAP1
CXCL1
LGALS9C
BEX1
MAP2
AL591893.1
NOS3
FAM43A
RP11-191L9.5
NKX2-4
AC005477.1
TMEM121
RP13-463N16.6
CXorf36
AC011247.3
RP11-314N13.10
TTYH1
RP11-756H20.1
RP11-459E5.1
FAR2P4
CTA-445C9.14
ARHGEF6
ACMSD
RP11-547C5.1
CTD-2192J16.24
RP11-150O12.5
AJ003147.9
LINC00668
CTD-2528A14.5
KB-1572G7.2
CTD-2035E11.3
ERVH-1
PRR7-AS1
RP11-153K16.1
NOV
KCNMB2
TCP11X3P
RP11-195E2.1
RP3-527G5.1
DDX11L8
ZNF579
PPFIA4
RP11-20I23.6
CRIP3
RP11-16B9.1
RP11-136I14.2
RP1-80N2.2
OR51B5
ACOX2
RP11-73B2.2
HIST1H3F
AC008592.4
OR10G2
HOTTIP
SLC25A43
CDX1
LINC00310
ALG1L7P
CEACAMP6
RP11-145A3.2
IGF1
CYP39A1
DAZ3
PRKRIRP3
RP11-178C3.2
AC007285.6
FXYD6
RP11-80H8.4
SUSD2
RP11-20I23.3
NTRK3-AS1
APOBR
RP11-229P13.23
C15orf52
RP11-380G5.2
RP11-305O6.3
AC023481.1
MRGPRD
KLRG2
RP11-265N6.2
OR52D1
KCNK15-AS1
RP11-63M22.2
RP11-104H15.7
NLRP10
GHRL
RP1-276N6.2
LIF
RP11-109N23.6
OXTR
LINC00330
FAM47B
RP11-467N20.7
LINC01358
CD300A
C1orf141
RP11-349A8.3
IGLL1
RP11-678G14.2
RDH8
RP11-62L18.3
LILRP2
RP11-96D1.6
RP4-704D21.2
IFI16
CSTA
CTD-3187F8.11
PFKFB1
RP11-568A7.4
RP5-965K10.3
C1orf198
KLHL10
THA1P
SPACA1
SIGLEC16
TMIGD2
AC004019.13
ZNF157
MCM8-AS1
CTD-2135J3.3
RP1-155D22.1
CTD-2561B21.11
RHOV
MXRA5
RP11-485G7.5
KRTAP5-6
RP11-398A8.5
RP11-805I24.4
LINC01038
C3orf36
RP4-728D4.2
RP1-40E16.9
CHST2
PRSS41
AC136352.6
APOF
RP11-805I24.3
MS4A3
CYTH4
GSG1L
CASQ1
RP11-263K19.4
ANGPTL4
TTC36
HSD17B3
FBXW10
HOXB4
GPRC5D
RASL12
RP11-67L3.2
KRTAP2-1
RP11-98D18.7
RP11-574M7.1
KLB
RP11-365N19.2
ERICH4
RP11-248E9.6
NTF3
RP1-116K23.1
AC098820.3
KRTAP6-1
CHCHD10
RP11-524N5.1
TCTE1
RFX6
ZSCAN23
SLC25A30-AS1
OR5P2
LAMC2
SLC2A7
SMCO3
CTC-281F24.1
RP11-143E21.6
CTD-3195I5.4
CTB-179K24.3
RP11-283I3.2
LCE2C
RP11-462G2.2
RP11-445F6.2
AC079305.8
AP003900.6
CTC-499J9.1
RP11-599B13.7
ACTA1
FCER1G
SLC24A3
SMIM10L2A
KCNIP2
RP1-240K6.3
AC025442.3
SCNN1G
ZNF350-AS1
RP11-420N3.2
CBLC
RP3-508I15.18
RP11-64C12.8
RP11-789C1.2
TBX6
RP11-505K9.3
RP11-230B22.1
NRK
C17orf100_1
RP11-378I13.1
GOLGA6L16P
BHLHE41
CTD-2647L4.4
IFNA21
ENPP3
AP001258.4
LINC00397
PCDHA6
FAM212A
RP11-352M15.1
RP11-38G5.2
ZNF837
NFE2
AC195454.1
AL132709.8
CTD-2012K14.8
AC005355.2
TMOD4
PPM1J
ADAMDEC1
CARD11
FBN2
LINC01424
XX-FW83128A1.2
CTD-2531D15.5
ACSL6_2
AC003005.2
WDFY3-AS1
RP11-454C18.1
CTD-2047H16.4
SVILP1
OR10G7
AC007292.6
CDX2
RP11-165M1.2
AC068831.6
CITED1
ISX-AS1
SLC25A24P1
CTAG2
RP13-20L14.6
CR392000.1
RP11-458K10.2
LY6G6C
RP11-174J11.1
ZNF725P
AC087380.14
XACT
RP11-192H23.5
AC099344.3
RP11-705O24.1
KIR3DX1
EDN3
AC063976.3
TRGV8
RP11-728F11.4
OR11H6
DUOXA1
AC110615.1
TNNI2
HR
DCST2
IL22
RP1-290I10.3
LRFN2
RP11-555M1.3
NDUFV2-AS1
CTD-2267D19.3
CLCA2
RP11-394A14.2
RP1-111D6.3
RP11-29H23.4
MSANTD1
RHCG
RP11-379L18.1
LRRC9
RP11-288L9.4
TBL1Y
ZNF503-AS1
LINC01235
TRIM31-AS1
PKMP1
GPR26
FAM151A
CTB-147C13.1
RP11-53B2.3
RP11-586K12.13
OR9K2
DEFA3
CTB-131K11.1
PLA2G3
RP4-724E13.2
RP11-2B6.3
FAP
TMSB15A
AC093627.9
TPT1P5
TNFSF4
CAMTA1-IT1
RP11-347D21.2
ADPRH
ADAMTS1
RP11-328K15.1
C19orf71
RP11-661C8.3
CTB-33G10.6
RP11-881M11.2
CTD-2532D12.5
RP11-168K9.1
COL2A1
DDN
NCRNA00250
RP11-160H22.3
LGALS9
AC012442.5
TRBV6-8
TRAPPC12-AS1
PRKACG
GDF5
CTD-2176I21.2
RP11-160H12.2
RP11-403A21.1
CTD-2287N17.1
RP11-159D12.2
AC022154.7
RP11-23N2.4
LPAR6
MYH8
LL22NC03-121E8.3
CPA5
CXCL6
AC004051.2
UTAT33
RP11-756P10.2
IGKV2OR22-3
ITGB3
CTC-273B12.5
RP11-101E7.2
RP11-46C24.6
RP4-533D7.5
CTA-342B11.1
MTND2P19
LARGE-AS1
RP13-516M14.4
SMG7-AS1
FAM155B
RP11-711C17.1
MISP
TUBB1
BRWD1P1
RPL5P27
C1QTNF8
SPOCD1
CTD-2128A3.3
AC109333.10
BTG2
PBX4
RP11-493P1.2
OTOP2
NTRK1
OR13C2
RP11-687M24.4
KCNK3
AQP9
LRRN1
RP1-193H18.3
LEP
UFSP1
CTC-448D22.1
CYP2D6
RP5-907D15.3
NPY6R
CTD-2139B15.2
HBZ
KATNBL1P4
RP11-536C5.2
RP5-940J5.6
PRR22
RP11-23E19.1
RP4-809F18.1
NUDT12
RP11-548K23.11
RP11-150C16.1
SEZ6
NANOS3
CIITA
AWAT1
GACAT3
CCDC172
LINC01494
TRIM49B
CYP4A22
RP11-15B24.4
OR2B2
CTD-2308B18.3
TOMM20L
CRYBA1
KIF25
OAS1
NDRG2
RP4-651E10.4
HIST2H3D
RP11-473O4.4
AC105053.3
RP11-397H6.1
NBPF13P
RP11-466F5.8
RP11-356K23.2
TNFRSF1A
SMCO2
RP13-465B17.4
RP11-337C18.4
RP11-64K12.4
RP11-136B18.2
RP11-757G1.6
IL18
SIGLEC1
AC010145.4
OR11H4
AC226118.1
SPINT4
ITGB2
CTD-3064C13.1
RP11-767I20.1
RP11-152H18.3
MYC
ULBP1
OTUB2
SPIC
CEMP1
BGN
RP11-144G16.1
SFXN3
RP11-890B15.2
RP11-374M1.9
MROH5
AF131217.1
RP11-1007O24.3
CCER2
RP11-973N13.4
KRTAP13-2
ALG1L6P
RP11-347C12.9
PAM
RP1-154K9.2
IGKV1OR2-1
CRHR1
RP11-150O12.3
CTA-407F11.8
RP1-167G20.2
AC102953.4
FAM83B
OR6C2
NKX2-3
IGKC
IZUMO1
RP11-322E11.6
SLC10A6
RP11-897M7.4
RP11-152H18.4
LINC00211
RP11-315L6.1
TFP1
TPSP2
ARMCX1
RP11-676F20.2
SPATA18
VCY
UNC13A
RP11-77K12.4
RP11-402L5.1
CD247
RP11-1167A19.2
RAB32
OR5D18
CTD-2527I21.4
GUSBP11
RP1-32I10.11
BAHD1
RP11-41O4.2
AC137932.5
KTI12
RP11-277A4.4
HIST1H2AB
SHPK
CTB-158E9.1
MYL9
RTBDN
RP11-156K13.3
DIO1
AC009120.5
CENPB
PRRT3-AS1
RP11-545P7.4
SLC22A12
CEACAMP9
RP11-499F3.1
CTD-2576D5.4
HDAC10
SPATA31D3
KRT33A
RP11-159K7.2
AC005532.5
EFCAB8
RP11-566K11.7
RP11-944C7.1
RP13-104F24.1
AC003973.4
BRAFP1
ZBTB32
SERPINA5
ZNF503
FKSG66_2
RP11-680F8.1
CH25H
RP1-20N2.8
RP11-752G15.8
DPY19L1P2
ESM1
RP1-63G5.8
RP4-745K6.1
HSPB8
RP11-885B4.2
RP11-104H15.9
RP11-753N8.1
AGAP5
AC004603.4
AC009133.24
CTC-366B18.2
RP11-427J23.1
LINC01220
OTOR
PAQR6
RP11-649A16.1
BTN3A2
ZNF648
SOD3
JAKMIP2
PTHLH
RP11-211G23.2
C1QTNF5
RP11-266L9.6
SLC25A15P2
RP3-522J7.6
RP11-438L7.3
MRGPRX2
GPRASP2
RP11-65J3.2
MACROD2-IT1
RP13-455A7.1
LINC00917
RP11-433J8.1
AC012075.2
SAMD7
SCNN1D
SLC32A1
RP11-554A11.9
FLJ38122
RP11-278A23.2
RP11-804H8.6
RP11-357K6.1
P2RX6
RP11-385F5.4
AC105393.2
RP11-75L1.6
P4HTM
OR4F5
CTB-161M19.4
RP13-578N3.3
AC007405.4
SETP12
PASD1
LRRC15
WBSCR17
RP11-488P3.1
SSR4P1
CTB-33O18.1
RAB7B
RP11-298I3.4
LRRC73
PTPRVP
ALG1L13P
AC004471.9
CTD-2194D22.3
RP11-184M15.1
CASC23
AC007879.4
AC108448.2
ACAP1
ACE
RP11-404P21.8
NANOGNB
RP11-554E23.4
UPK1A-AS1
RP11-313D6.3
RP11-108L7.4
RP11-227D13.4
LINC00710
AC128709.4
RP11-986G18.2
ICAM4
IL12RB2
RP11-402J6.1
CD5L
S1PR1
HOXC9
SDC1
SYK
AC011998.1
AF038458.5
SLC12A1
ALDH1A1
C7orf71
LINC00449
RP5-952N6.1
C19orf84
PGM5P3-AS1
CEBPA
BRINP2
VSTM5
RP11-269G24.3
HIST4H4
C9orf24
HLA-DMA
ZSCAN5CP
TPRG1-AS1
CICP24
ENPP6
RAD51AP2
RP11-73M7.9
CYP2B6
ARSE
RP3-453C12.15
RP11-662M24.1
BSND
CACNA2D4
AC105339.1
KRTAP21-1
PPP1R18
PLA2G4B
RP3-436N22.3
ZRANB2-AS1
RP11-467J12.4
CALML6
AC096649.3
KB-318B8.7
CTB-55O6.12
RP11-631M21.6
RP11-65G9.1
RP11-91H12.4
MLC1
RP11-162P23.2
NCF1C
PPP1R14A
C1RL
RP11-430H12.2
ASNSP1
PCSK1
LINC01005
UTF1
AF064860.5
RP11-304L19.8
AC007952.5
SMO
PIK3R5
SNHG25
LINC01198
RP11-337C18.8
SCX
RP11-338H14.1
MSMB
CTD-2560E9.3
RP11-523L20.2
AC141930.2
RP11-298E9.7
INSRR
RP11-876N24.4
RP11-483A20.3
FZD9
ALCAM
SLC22A6
HOXD-AS2
RP11-455F5.3
ADAMTS16
C7orf62
CTC-231O11.1
SPDYE19P
RP11-415D17.3
RP4-551E13.2
ANKRD61
RP11-575L7.4
POU6F1
AC005281.1
RP11-763E3.1
RP11-313I2.11
RP11-139J15.5
PCA3
TNK2-AS1
RP11-136K7.2
LL22NC03-88E1.17
TEX13B
SEMA3F-AS1
NHLH2
AKR1C4
RP11-736G13.1
LRRC56
RP11-258B16.1
FAM86MP
RP11-760D2.5
KB-173C10.2
LLNLR-285B5.1
KRT83
RP3-525N10.2
CTD-2126E3.3
RP11-542C16.1
DRP2
TPD52L1
OR3A1
RP13-1039J1.3
ZNF780B
GAST
UBL4B
RP11-719N22.2
OR1N2
LINC01043
RHBDL1
AC159540.2
BEND5
FRMPD4-AS1
RP1-223B1.1
AC087499.7
DCAF12L2
RP11-798K3.2
TPTE2P1
GPC4
SPIN2A
RP11-452H21.1
ASL
ZNF806
RP11-529A4.12
TRPC5
TEP1
SYNDIG1L
RP11-187E13.2
TCEAL7
OSGIN1
AC013733.4
RP1-187B23.1
OR14I1
NUTM2A
GTF3C2-AS1
CEACAM21
RP11-344N17.12
NAPSA
CTD-3138B18.6
PRG2
RP11-10C8.2
RP11-763K15.1
HLA-DPB1
RP11-80H8.3
SRP68P2
LINC01544
F2R
FAM3D-AS1
SYT8
PIGY
RP5-1029F21.3
DLGAP3
RP11-834C11.4
RP4-809F18.2
RPL27AP
RP11-120K9.2
AC005220.3
TEX28P1
OAZ3
OR5B17
CLUHP10
AC013472.4
RNASE1
CTD-2260A17.3
AC046143.3
RP11-10O17.1
MORF4L2-AS1
ARAP1-AS1
LINC01583
RP11-96D1.7
RP11-469A15.2
SEMA4A
RP11-74M13.5
GAS6-AS1
TMEM211
DAZ2
SLCO5A1
HMCN2
KIRREL3-AS1
RP13-436F16.1
ERICH6-AS1
KRT12
RP11-446F3.2
RP11-86A5.1
RP5-937E21.8
REG3A
RGS7BP
OR4C16_1
RP11-432J24.3
SLC25A41
DEFB129
RP11-830F9.5
IGHV1-24
AC114812.5
RP13-228J13.1
ARTN
AC073130.3
RP3-471C18.1
GS1-259H13.2
PDE6A
GLIS3-AS1
ZNF843
PCAT29
B4GALNT4
RP11-159H3.1
RP11-324I22.4
ATF3
RP11-281P23.1
LINC00499
GSTA4
UBA7
RP11-395D3.1
AC005262.3
RAB41
ARHGEF2
AP001628.7
GJA8
RP11-67L3.4
RP11-168K9.2
SPAM1
RP11-360F5.1
NUPR1L
SCRG1
CTC-296K1.4
KIAA1755
4-Sep
RP3-430A16.1
ZBED3-AS1
CARD6
LINC01322
LINC01337
ADGRL4
AC007292.7
SLC16A9
CD207
RP11-307C19.2
PTGES3L
SCGN
OPTC
VTN
RP11-315O6.2
SPDYE16
MC1R
SIT1
DEF6
SP2-AS1
CTD-2555K7.2
RGS9BP
SIGLEC6
AGAP2-AS1
RP11-495O10.1
YEATS2-AS1
OR9A2
OR2G6
DSG4
LINC00163
SEPT7-AS1
KB-1615E4.2
RP11-503G7.1
SLC25A47
GUCA2B
RP11-456D7.1
LEFTY2
RP11-117L5.4
CRX
ARHGAP9
RPS4XP15
RP11-887P2.6
DRC1
LINC01287
LIME1
RP11-347C12.10
EPN3
HMGB1P32
KLF8
RP11-255I10.2
ACKR1
LINC00333
AC008060.7
RP11-184E9.1
LINC01080
MEG9
OR7G2
IFIT1
CALML3
RP5-1022P6.5
RPS6P23
RP11-437J2.4
CELP
CTA-85E5.6
AC099668.5
AC007879.1
ADAT3
RP11-445L6.3
MIR155HG
MC5R
RP11-301L8.2
MS4A4E
AC124789.1
GLIDR
DSG3
DKK1
YWHAQP9
RP11-22A3.1
USP32P3
AC007193.9
RP11-3G21.1
AMY2B
AC026167.1
AC000068.5
RP11-333E13.4
AC108488.4
EPHB6
RP11-995C19.2
CHRNA9
C3orf35
RP11-690C23.2
RP1-213J1P__B.1
CTD-2383I20.1
RP11-12M5.1
ANKRD1
PMEPA1
PLA2G2E
UCHL1-AS1
RAG2
EMILIN3
RP11-27G24.1
AC009313.1
SNAI2
RP11-260O18.1
RP11-22H5.2
METTL21C
SERTAD4-AS1
RP11-296L22.8
XXbac-B562F10.12
RPL9P29
CASK-AS1
PNCK
RP11-475I24.3
FOXC2-AS1
RP11-384E22.1
CXCL3
OR7A10
RP11-70F11.8
NR4A2
RP11-613C6.2
RP11-542K23.9
RP11-87G24.6
LINC01360
NOXO1
SLCO2B1
SPACA6P
LINC01479
COL1A1
RP11-881M11.1
RP11-369E15.4
PABPC5
BPIFB2
AMY1B
LYZL4
RP11-506H20.1
IL24
BDKRB1
GOLGA6L11P
RP11-380M21.4
AKR1B15
LINC01034
LL22NC03-121E8.4
RP11-103H7.3
RP11-166A12.1
IGKV1-33
LINC01450
CTC-492K19.4
RP11-290L1.2
FAM221B
CTC-457E21.5
RP11-431D12.1
AP001046.5
CYP3A5
RP11-879F14.3
FARSA-AS1
AC068831.3
AC073333.8
SEMA3G
U66059.58
RP11-264K23.1
C3orf22
PSD2
AC003075.4
RP11-706C16.5
METTL7B
UBE2Q2P4Y
MNX1-AS2
RP4-800G7.3
RP11-779O18.1
AQP11
RP11-84C10.1
RP11-196D18.1
TPGS1
GCM1
HPCAL4
KCNK7
C1QTNF2
AC139887.4
HS3ST5
RP11-61E11.1
APOL1
RP11-1148L6.9
ABHD16B
MBL1P
SULT6B1
DNASE1L1
BRICD5
LINC00908
AMOTL2
AC027119.1
RP11-304M2.5
GLTPD2
GYLTL1B
ABI3
GUCA2A
IGKV1-8
LL0XNC01-250H12.3
GADD45B
FPR1
RP11-370I10.6
HORMAD2
RP4-644L1.2
AC073636.1
AL109927.1
RP11-252M18.3
RP11-848D3.5
OR6B2
RP11-90C4.1
EXOC3L4
RP11-96A1.5
RP4-564M11.2
RP11-110H1.8
RP11-252E2.1
RP11-36N20.1
TNK1
AC107622.1
RP11-12K6.2
PIK3IP1-AS1
RP11-261N11.8
TMEM196
C1orf177
TPSB2
RP11-701B16.2
LINC01323
C14orf93
RP13-497K6.1
OTOP3
RP1-122K4.3
CLUHP5
RUNX2
CTB-58E17.9
RP11-13J8.1
CNTNAP5
RP13-766D20.2
NUDT13
B3GNT6
HIST1H3D
MAGEA11
ERMN
KCNC2
OR1S1_1
MROH6
RP11-807H22.6
RP11-88I18.2
RP11-536K7.3
AKR7L
ZNF847P
RP11-649A18.5
TPTE2P6
RP11-539L10.2
PIK3R6
CTB-32P11.1
TAAR8
PNMA3
POTEB
TRAM1L1
C19orf80
NPIPB1P
RP11-497H16.8
CTC-523E23.6
ZAP70
IL12RB1
RP11-173P15.7
SLC9B1P3
GSTA1
AC078842.3
FOXD4L3
CTD-2520I13.1
C8A
C16orf92
MMRN2
RP11-93B14.4
ZNF341-AS1
CTA-221G9.7
RP11-38C18.2
RP3-399L15.1
HLA-H
RP11-104H15.10
APCDD1L
LINC00482
CTA-212D2.2
THAP11
RP11-101E5.6
TEX40
CEBPB-AS1
CTSW
RP11-449J21.5
OR52I1
RP11-725D20.1
SKOR2
RP11-204P2.3
CTB-33G10.11
AC079354.5
SHCBP1L
RNF103
RDH5
RP5-1063M23.1
CST9
RP1-179N16.6
FAAH
RP11-106M3.5
RNF225
HIST2H2AA4
RP3-418C23.2
RP5-903E17.2
HLA-A
CTD-3046C4.1
RCVRN
TSSC1-IT1
RP11-431N15.2
FAM83C
CRLF1
RP11-256L11.3
PRR15L
AC090587.4
EQTN
AC067960.1
MYL1
AC006041.1
KLHL4
SFN
RP11-77H9.8
CEACAMP8
OR10K2
PPP1R26
FXYD4
RP4-633O19__A.1
S100A1
RP11-407A16.7
LINC00158
DCLRE1CP1
CTD-2540L5.9
RP11-620J15.2
KRTAP21-2
PABPC4L
PTCHD3P3
RP11-830F9.7
MAGEH1
RP5-1077I2.3
LINC00319
RP11-46A10.2
RP13-1039J1.2
PSG9
LANCL3
CCR8
CC2D2A
IGKV3-15
ITGA2B
RP11-1082L8.3
RP11-345P4.10
TGFB3
AP001605.4
TXNDC12-AS1
BEND2
KB-208E9.1
ID4
CLEC14A
RP11-516C1.1
PLA2G5
IL9R
RP4-734G22.3
KRT222_2
HAR1A_2
LINC01546
FGF14-IT1
RP11-420L9.4
IFNG
CYP2D7
SLC6A19
CTD-2207P18.1
SPOCK2
C15orf53
LINC01315
RP4-682C21.5
RP13-188A5.1
CH17-472G23.1
RP11-27M9.1
EXTL3-AS1
PROB1
AC093850.2
LINC00052
SOCS5P4
MTND5P3
LINC01392
GPRASP1
AQP1
LYNX1
SYNPR
HMGB1P36
RP11-802D6.1
FAM90A17P
RP4-536B24.3
RP11-285G1.2
XXyac-YX155B6.5
LINC00028
AC007880.1
RP11-49K4.2
OR2T3
RP11-399H11.2
AC008163.4
AC009303.1
RP11-368I7.4
RP11-787D18.2
KLK1
RRAGD
RP11-51L5.7
PRSS36
CFP
MFNG
RP11-370B11.3
RP11-501O2.3
RP11-338C15.5
RP11-495K9.7
SIGLEC7
AHNAK2
CTD-2358C21.4
OSGEPL1-AS1
ANKRD55
RP11-73B2.7
RP11-611L7.2
CTC-1337H24.3
RP11-546B15.1
C1orf234
CLCF1
RP11-288I21.1
RP11-195F19.29
CLIC6
AF064860.7
HLX
RP11-540N6.1
AC025016.1
RP11-202D1.2
CYP26A1
BEAN1-AS1
UPK1A
RP11-27K13.3
CLCNKA
OR5D14
RP11-136H19.1
RP3-368A4.5
LBX1
RP11-799O21.2
COL9A2
CTD-2020K17.1
CBX3P2
RP11-783K16.5
RP11-142J21.1
RP11-536C5.7
RP3-337D23.3
CTB-11I22.1
GATA6
CABP1
GJB1
DMRT3
RP11-168O22.1
TNFRSF10A
SH2B2
TMEM151B
CSPG4P3Y
DAO
RP11-343B18.2
PENK
HIST1H2BL
RP11-599J14.2
PTGES
SPATA31B1P
CTD-2509G16.5
TRPV5
CTC-457E21.1
PERP
RPL21P3
RP11-421L21.2
CTD-2263F21.1
RRAD
RP11-1151B14.2
LINC01605
RASSF4
SLC25A18
SPRR2F
RP11-856M7.6
GNRH1
AQP8
LINC00352
OR8R1P
RP11-34D15.2
ADAMTSL4
RP11-310P5.2
CNFN
LINC00694
RP11-268G12.3
RP11-499E18.1
RP11-388M20.6
RP11-192H23.7
KLF9
KIF25-AS1
PCSK2
MORN5
RP11-123O10.3
LFNG
RP3-347M6.3
LINC00824
LINC00621
RBPJL
RP11-445K13.2
CD68
AC008278.2
SMARCA1
PARP8
FGFBP1
AC073321.4
XCL1
CROCCP2_1
RASA3-IT1
ERAP2
COL11A2
LINC00441
CACNA1C-IT3
RP11-73O6.3
PCOLCE-AS1
GLRA1
RP11-353K11.1
CH17-128G5.1
ZNF705D
MGAT4EP
TMEM236
RP11-119J18.1
DENND6A-AS1
HOXD10
RP11-655G22.1
ST6GALNAC4
SELPLG
CTD-3065B20.3
RP5-1160K1.6
KIRREL2
HSD3B2
RP1-117P20.3
RP11-364C11.3
CD74
PLSCR1
C2CD4D
SCN1B
RP11-13N12.1
RP11-1334A24.6
FZD8
ZNF853
CH507-42P11.6
TBCAP2
C22orf24
RP11-420K14.1
FGF5
IFNLR1
RP1-68D18.3
MAFB
RP11-259K15.2
RP11-61I13.3
LSAMP-AS1
SPAG8
AZGP1P2
RP11-340I6.1
AKR1C1
KLHL34
RP5-1120P11.1
TEX28P2
RP3-400B16.4
TPM2
AC002310.12
GALNT8
RP5-1061H20.5
KATNAL2
CTD-2521M24.10
INHA
RP11-178F10.2
STX1B
METTL11B
BCRP1
RP11-395G23.3
SBSN
TGFB1I1
RP11-189E14.4
DKKL1
RP5-1077H22.2
RP11-568A7.2
LINC00403
BEST4
AF064858.11
RP11-783K16.13
RP11-434C1.2
MID2
FCRL1
MEP1B
CTGLF12P
GLT6D1
CCDC183-AS1
FAM99A
RP11-351M16.3
SCARF1
AC007250.4
SCN3B
RP11-475E11.9
AF196972.9
AC006445.7
LINC01484
AC009299.3
VSTM2L
NLRP3
AC107072.2
FGF11
SLC22A18
KRT28
RP11-299H22.3
SULT1A4
LINC01556
IGKV1OR2-2
CREG2
RP11-426C22.6
LINC00929
RBMXL3
RP11-423C15.3
KRTAP11-1
RP11-452L6.1
COPZ2
RP11-488C13.4
CELF6
TUBA3C
DDX39B-AS1
PIGR
AC005009.1
C4A
PRRT4
SPEM1
LINC01394
CPB2
AP001625.4
ATHL1
FLJ21408
ZNF80
OR2T27
NDUFA4L2
RP11-745L13.2
CTSS
DKFZP434L187
RP11-469L4.1
APOA5
RP11-383C6.2
RP13-492C18.1
VWA8-AS1
RP1-90G24.10
PCBP3-OT1
RP11-86H7.7
AC010468.3
KRT8P4
CTA-963H5.5
SFRP4
AGTR1
RP3-507I15.1
RP11-678G15.2
RP5-1030M6.3
PRSS3
C9orf173-AS1
MEAF6P1
RP11-567L7.5
BCOR
FEZF1-AS1
RP1-85F18.6
RP11-522B15.7
RP11-476H16.1
ZMYND10-AS1
SLC10A2
SRGAP3-AS4
DHRS3
C16orf96
MGARP
AC104777.1
RP11-455F5.4
GPR31
CTB-54O9.9
TGM1
FAM92B
AC093702.1
LINC01310
OR7A15P
FAM183A
RP11-324H7.1
HIST1H1B
CCDC36
OR4K13
OR4F15
ARHGEF37
OR56A3
ARL9
PDE2A
CTD-3116E22.7
RP11-505P4.6
CD24
KCNJ1
LONRF3
PRSS12
AP000593.6
CHRNA1
NXPE4
CFI
TRIM7
KHDC1L
RP11-380D15.2
CRYGEP
GP9
RP11-715H19.2
FBXW5
AC084121.17
CLEC2L
LINC01563
RP11-358B23.1
LENEP
CTXN2
AF064858.8
TMEM173
RP3-402G11.26
RP11-78O9.1
RAPGEF3
GSTA3
CIRBP-AS1
AP000221.1
RP13-977J11.8
FAM71B
RP1-249I4.2
NPR2
KRTAP2-3
CTC-453G23.5
MROH9
WFDC11
RP11-753A21.1
CICP14
APOBEC3C
AC005262.2
LILRB5
AC159540.1
XXbac-BPG154L12.4
RP11-756J15.3
AC090505.4
RP11-407P15.2
HMGB1P48
LINC01541
RP11-72I8.2
USHBP1
CALCP
BTBD19
RP11-745C15.2
AC019172.2
ATP12A
IGKV3OR2-268
LINC01338
RP11-429J17.7
UNC93B6
ZNF488
CHSY3
TXNRD3
CD164L2
CH17-385C13.2
HEPACAM2
INHBC
CEACAMP10
INTS4P2
RP11-543B16.3
ZXDB
RP4-535B20.1
GOLGA2P2Y
RP11-199H2.2
RNF128
TPPP2
RP11-69I8.3
C9orf47
AC011754.1
AC012354.6
RP11-457M11.7
VSTM1
ZNF622
RP11-58O15.1
CDHR2
RP11-38J22.3
RP11-332J15.2
ADIPOQ
RP11-76E17.3
ZNF446
SLC26A1
RP11-26J3.1
AC004063.1
C1QTNF3
AC004471.10
RP11-900F13.3
OR6B1
KRTAP5-2
GSTA2
CTA-292E10.6
SOCS5P5
SHBG
PANX3
CTD-2265O21.7
FAM182B
MYH6
FAM159A
LINC00254
CD6
ZSCAN4
AC009501.4
STMND1
AC073464.11
Z97634.3
COL7A1
RP11-316M21.6
SPRY2
RP11-472G21.2
PTGER1
ATP10A
NMNAT2
RP11-476H24.1
PRDM12
RP11-671J11.4
GGN
LINC01093
NEPNP
SUCLA2-AS1
CTA-398F10.2
RP11-82L7.4
LXN
UPK3B
ESPNL
PGLYRP1
ZNF705E
ASCL2
LINC00239
HIST1H3E
TNFRSF17
AC092155.4
RP11-881L2.1
PRSS30P
RP11-400K9.2
AC025048.1
RP11-394O4.3
ELF4
RP11-364P22.2
FAM71A
CELSR3-AS1
BEGAIN
CTC-458I2.2
SLC9A2
TAL2
FAM153C
RAB44
IMPDH1P10
RP5-1110E20.1
DMBX1
RP11-401E14.2
RP11-579D7.2
PABPC1P1
CTB-129O4.1
AC068831.17
TP53I3
SLC22A3
PROC
LINC00505
EGR4
DCST1
RP4-621B10.8
RP11-95P2.3
RP11-295P22.3
RP11-554D14.5
PRR30
SLC12A3
APELA
TECTB
PNMA2
CNTNAP3P2
AC011551.3
RP11-639B1.1
C1orf158
FAM187B
RSF1-IT2
ADAMTS8
RP11-862G15.2
OSBPL7
RP11-92G12.3
HIST1H2BI
FAM90A12P
LINC00365
CCDC17
PPP1R3E
CRIP2
RP11-305P22.9
PPIAL4F
GAL3ST4
RP11-640N20.6
CTD-2336O2.2
CTB-151G24.1
[truncated: 489 more rows]
