# Supplementary material for: RNA-Seq transcriptome reveals different molecular responses during human and mouse oocyte maturation and fertilization
Source: BMC Genomics. 2020 Jul 10;21:475. doi: 10.1186/s12864-020-06885-4 (PMC7350670; doi:10.1186/s12864-020-06885-4)
Supplement: Supplementary file 6 — Additional file 6. Human MII oocyte-specific expressed gene list. [file 12864_2020_6885_MOESM6_ESM.csv]

Genes
MMP2
RP11-96K19.5
CTAGE10P
SALL1
RP11-10N16.2
ITGB1P1
RP11-335O4.3
HSPD1P5
RP1-197B17.7
ADAM21P1
RNVU1-14
ZBTB12
RP11-186B7.7
RP1-39G22.7
PCDH20_2
CXCL13
RP13-20L14.4
RP3-499B10.3
PCAT19
LSM12P1
LINC01247
RP11-79P5.3
AC004448.5
EIF1P3
CTD-2162K18.3
CTD-2194F4.2
ARL14EPL
OR10A2
HNRNPA1P25
RP11-496I2.4
RP11-155G14.1
RIMBP3B
CTC-479C5.10
BTF3P4
LINC01163
AC008427.2
AC008155.1
RPL23AP2
RP11-34P13.16
DKFZP434I0714
PIRT
ADH5P2
CTD-2210P15.3
RP11-305A4.3
RP11-109P11.1
AC006277.3
FUT4
RP11-404P21.9
AC002480.4
RP11-533F5.2
LINC01444
RP11-330L19.1
NAMA
OR7E36P
RP11-390E23.6
RP11-574K11.24
CDC20P1
DEFB125
RP11-351A11.1
BDH2P1
GPR1-AS
IRX3
RP4-789D17.5
RP11-43N16.4
RP11-263K4.5
RP1-50O24.6
GPAA1P2
C2orf78
MLIP-AS1
RP11-50D9.1
AC005251.3
RP11-566K19.8
RP3-393E18.1
TBC1D3B
LA16c-366D1.3
AC009302.2
UGT1A8
CNTNAP3B
RP11-1070N10.7
TACR2
AC092933.4
RP11-112J1.1
XAF1
OR8G3P
SNRPFP1
AL157359.4
RP11-266O15.4
CTB-158E9.2
RP11-8P13.5
LUZP4P1
LPPR4
KB-68A7.2
LINC01206
RP4-595K12.2
RP11-211G3.3
RP11-304L19.11
RP11-113D6.9
CTD-2290P7.1
RP11-88I21.2
FAUP1
CTD-2619J13.13
HSP90B3P
CTD-2184C24.2
SNCA
PABPC5-AS1
KRT18P63
RP11-30B1.1
RP11-281O15.4
NPM1P22
AC011523.2
SPHAR
TXNP4
AC093249.1
RP11-90H3.1
RP1-73A14.1
DHFRP1
RP11-246A10.1
GRID1
RPL35P5
GRIN3A
RP11-345P4.9
RP11-113C12.2
RP1-267D11.6
HM13-IT1
MT1P1
RP11-248J18.2
RP11-142A5.1
RP11-777B9.5
RP11-566E18.1
RP11-409C19.2
NCOR1P1
RP11-568J23.7
POLRMTP1
CTA-29F11.1
EEF1A1P22
CICP17
RP11-700F16.3
RP1-193H18.2
RP11-3D23.1
RP11-254A24.2
AC008440.10
LAT
LINC01102
MASP2
RP11-194G10.3
CTD-2015B23.2
LL0XNC01-221F2.2
RP11-316M21.7
TMEM52B
AC104113.3
SPINK4
RP11-180P8.1
CTC-507E12.1
RP1-241P17.4
AC009969.1
OSTF1P1
RP11-407N17.6
AC092646.1
AC093106.5
RP11-624L12.1
AP000679.2
HSPA8P8
UBBP5
RP4-693M11.3
IL36RN
SLFN11
RPS3P6
RP11-497E19.1
RPL23AP8
LINC01193
TMEM78
OR4D5
MGC27382
RP11-1217F2.13
CEACAM19
PSMC1P3
TRIM48
CICP16
MPC1L
LL22NC03-2H8.5
RPL21P9
RP11-545A16.3
PCDHGB3
SUN3
RP11-744K17.8
RPL23AP60
PDCL3P5
RP11-157F20.3
C8orf49
RP11-159D12.8
MT-TR
OR5BA1P
TRPC6P
CTA-212A2.3
CTD-2396E7.11
XRCC6P2
ERICD
RPS10P3
MYLK3
RP11-930O11.2
RP11-226F19.1
RP11-20I23.7
HIST1H2BH
FBXO39
RP11-568J23.1
RP11-565N2.1
RP11-684N3.1
CTD-2630F21.1
NDP
GOLGA6L17P
EXOSC3P1
DTNA
CTD-3214H19.12
ILF3-AS1
LCN8
RP11-7F17.8
RP11-71L14.4
ARPC3P5
SLC25A51P3
MEDAG
COLQ
KLRB1
FOXO1B
RP11-143K11.5
RP11-488L18.3
TSPAN32
RP11-1059L18.1
RP11-208K4.1
RP11-114H24.4
PPIAP9
HSPA9P1
RP5-1180E21.5
RP11-553P9.1
OR51V1
AP003096.1
RP11-750H9.5
CTC-359D24.3
RP11-78F17.3
CTD-2161E19.1
PABPC1P6
RP3-425C14.4
RP11-50E11.2
LINC00936
IQCB2P
SCARNA9
RP11-429B14.3
RP11-110I1.14
RP3-380B8.4
RPL23AP21
APOOP4
CEACAM8
POU2AF1
RN7SL776P
REP15
DBX2
RP11-365H23.1
MTND5P1
RP1-102D24.5
APOL4
SLC9C1
AY269186.2
RP11-555J4.4
RP11-367G18.2
RP11-307L3.2
CTD-3092A11.2
CTD-3035K23.7
RP11-151A6.6
AC079448.1
MTRNR2L6
RP11-445O3.3
HMGN2P6
CTC-444N24.11
uc_338_23
AC007562.1
RP11-131L12.3
OR1G1
RP11-1336O20.2
NFYC-AS1
RP11-1149O23.3
GNAT3
RP11-514D23.1
CTD-2376I4.1
HSD3BP2
OR7E53P
RP11-10H3.1
CTC-492K19.7
RP1-86D1.5
HMGB3P3
RP11-365O16.1
PLA2G4A
OR2A5
ST20-AS1
HIST1H2BB
RNA5-8S5_5
RP11-6E9.4
RP11-554D15.2
RP4-553F17.1
RP11-255E6.6
CTD-3185P2.1
KRTAP13-4
RP11-325K4.2
RP11-6N17.1
RPSAP8
RNASE9
RP13-1032I1.7
OR7E55P
AP003068.23
YES1P1
RPL4P4
RPS4XP22
RP11-681N23.1
CTC-205M6.5
COX7BP1
MTND4P24
CTC-304I17.1
RP1-131F15.3
TBC1D26
DCAF8L2
RPL13AP5
UGT1A4
TMSB4XP4
ZBTB11-AS1
RP11-534L20.4
ARL6IP1P2
AL672294.1
PA2G4P1
RP11-791M20.1
RP11-83N9.6
RP11-206P5.2
RP11-73K9.2
LMO7DN-IT1
U82671.8
PLCE1-AS1
C7
SNURFL
MR1
GOT2P1
MIR3180-3_1
RP5-906C1.1
RP11-193F5.4
RP11-1O2.1
RP5-1065J22.4
RP11-387H17.4
RP4-592A1.2
RP11-429O1.1
DMRTA2
CLDN19
AHCYP8
PSMD7P1
AC090804.1
MT-TE
RP4-765C7.2
RP11-513M16.8
RP11-474G23.2
CTC-203F4.2
DBET_1
AC092597.3
CTD-2063L20.1
MUC19
RP11-631M6.3
RP11-468D11.1
SKAP1
CD27-AS1
AC016717.1
GPR179
MAGED4B
LA16c-352F7.1
CRYGD
RP11-356B19.11
RP11-767C4.1
AC005822.1
HMGN2P34
RP11-809F4.4
CTC-453G23.8
RPL13P12
GRID1-AS1
RP11-475J5.4
RP4-622L5.7
EIF4EP2
CTD-2233K9.1
TPT1P9
RP13-714J12.1
SLC25A39P2
RP11-418I22.2
RP11-478C6.6
KB-1027C11.4
API5P1
AC104532.2
C21orf62
RP11-118M9.3
CLEC1A
Y_RNA_249
ASS1P11
FIGNL2
PDCD5P2
KRT8P29
CH507-42P11.3
RP11-504P24.5
LINC00926
MIR600HG
IL21R-AS1
RP11-524L6.4
RP11-88G17.6
OR9A3P
BCRP5
RP11-680F20.10
XXbac-BPG181M17.6
RPL36AP21
ZNF402P
TEX26-AS1
TRIM49D2
AP000442.4
RP4-753F5.1
TXLNGY
AL121748.1
RPL24P4
LINC01029
EEF1A1P13
RP11-328J2.1
RP11-793H13.11
RPL7P1
SLC2A3P1
RP11-91K8.4
AC144836.1
RPL23AP75
RP11-756P10.6
TRIM51BP
RPL5P34
RP11-521C20.5
LL22NC03-N95F10.1
RP11-419C5.3
IFNWP9
FDPSP7
SPACA6P-AS
KRT17P4
EIF2S2P2
RP11-323N12.5
RP11-318A15.2
TNXA
RP11-731J8.2
RP11-539L10.4
FOXD1
RP11-281P11.1
HNRNPKP3
CTC-339O9.1
RP11-480G7.2
CPEB2-AS1
RP11-61D1.2
TPSD1
MTHFD2P4
YWHAZP6
FAM230A_2
RP11-405F3.4
NPM1P51
LINC00293
YBX1P1
SLC26A4-AS1
RP3-370M22.8
RP11-552F3.9
RPL9P3
RP11-284F21.9
LINC01521
HCAR1
RP4-756H11.5
HOXA11-AS1_5
RPL7AP30
TP53TG5
AC073869.20
RP11-488C13.1
RP11-146D12.6
AC018717.2
GDF15
RP11-360A18.2
PADI1
AF001548.6
RP11-417L14.1
PRDX1P1
ATP5LP3
EIF4A2P3
RP11-68I18.10
RP1-232L22__B.1
RPS17P2
RP11-547D24.1
AK2P2
RP11-588K22.2
RP11-48G14.2
NPM1P33
AC020956.3
SLC36A3
RPS7P1
RP11-106M3.3
RP13-258O15.1
RP4-715N11.2
RP11-473P24.2
GMFG
U47924.31
ACTC1
AP003774.1
LA16c-23H5.4
RP11-135F9.4
FSCB
PPP1R2P3
RPL35P1
RP11-605F14.2
RP11-353N14.5
SLC22A16
PPP1R2P2
LLNLR-307A6.1
UGT2B4
RP11-627K11.1
ALPP
RP11-453A12.1
HDGFP1
RP11-335I12.2
RP11-1012A1.7
AC115617.2
LL22NC03-24A12.9
CTD-3037G24.5
CAPN6
PHKA1P1
TMEM212
RP11-244J10.1
TNF
KLKP1
AC074389.7
RP11-669B18.1
RP5-1120P11.4
RP11-800A3.4
RNF185-AS1
FGF14-AS2
RP11-561O23.9
RP3-468B3.2
CTD-2554C21.3
SFTPD
PTGES3P1
POM121L9P
RP1-159M24.1
TRABD2B
H2AFB3
AC008753.4
RP11-277B15.3
RSL24D1P1
RP11-215P8.1
RP11-81A1.3
AC006159.4
RP11-440J4.2
AC010468.1
KRT18P12
TNFRSF19
GRM1
RP11-146N23.1
RP11-326K13.3
RP11-398B16.2
RP11-475C16.1
RP11-377H23.1
RP11-156E6.1
RP11-236B18.5
RP11-339B9.1
CLLU1
RP11-205M5.3
SEC63P1
RP11-749I16.3
TBC1D3L
RPL21P75
OR2AS2P
CTD-2351A16.1
AL359973.1
RP11-335E6.3
RP11-85G18.6
RP1-137D17.2
TSPAN2
RP11-673E1.4
RP11-314B1.2
RP11-848G14.5
RP1-292L20.3
RPS28P7
ZNF849P
NPM1P23
bP-2171C21.4
ATXN3L
RP11-86K22.2
HS6ST1P1
CARD16
RP11-254F7.2
POGLUT1
RP11-374A4.1
RP11-190C22.8
ADGRF2
RP11-63A23.2
RP11-567I13.1
RP11-659O3.1
SNX19P2
RP11-864N7.2
MDGA1
HNRNPCP4
COL5A3
LINC00652
AC011225.1
FLJ30679
RP11-305M3.2
RPS7P8
RPS6P21
RP11-64K12.1
OR1D5
RPSAP4
RP11-543P15.1
RP11-73M18.10
OR51K1P
RBMY2GP
AP001505.10
OR7E21P
RP11-626G11.1
C10orf128
AP000936.1
HAUS4P1
RP13-266I11.1
MT-TS2
BTN2A2
HSP90AB6P
RP4-798A10.7
CCNJP1
CTD-2619J13.17
RP11-56P9.11
C6orf222
RP11-383C5.5
LINC00523
SLC38A3
GBP1P1
DIAPH2-AS1
DUX4L19
LINC00165
PHACTR2
AC010096.1
SYT15_2
WNT11
RP1-63M2.7
AC073150.6
LINC01144
OR4F8P
LINC00657
RP11-1415C14.4
RP11-1112J20.1
RP11-196I18.2
OR6T1
FOXS1
RP11-621L6.3
SPTA1
RP11-137O10.1
RP11-6B6.3
POLR3GP1
AP001340.3
RP11-4K16.2
RP11-545A16.4
RNU1-28P
CALM2P2
SUMO2P3
RP5-1103G7.10
U3_19
RNU4-1
SRIP3
SNRPCP17
RP11-889L3.1
RP11-616L12.4
AC083873.4
FRG2FP
AL050303.10
RP11-149F8.3
RP11-543B16.1
GIPC3
RP11-533E19.7
RP11-331D5.2
HCG11
TNFRSF13B
RANP6
RPL7P23
CCT6P2
RP5-898J17.1
RNU1-130P
RP11-632L2.2
SLC7A5P1
RP11-736N17.10
MTND5P21
RP11-5G9.6
RP11-425L10.1
RP11-572C15.5
AFG3L2P1
CTD-2008E3.1
AC008154.5
RP11-252O18.3
GABRG2
PMPCAP1
CTC-251I16.1
GUSBP9
OR2A14
CD22
ATP5L2
ADGRA1
AC005703.3
RBMXP4
CCDC150P1
AGXT
AC091633.2
RP1-191J18.66
LINC01543
FAM92A1P1
CTD-2410N18.3
CTC-510F12.2
OR5H15
RPL7P32
LINC01204
RPS2P5
RP3-423B22.5
STRADBP1
CTD-2384A14.2
CTB-129P6.7
CIB4
RP11-399B17.1
CTD-2076M15.1
NRBF2P2
ZFP42
MAP1LC3BP1
AC009414.1
RP11-480I12.10
CTD-2651C21.3
AP001626.2
AC092638.2
RP11-490O6.2
CPNE7
RP11-308D13.3
RP11-693N9.2
LINC00526
TRIM60P14
RPS26P47
RP11-774O3.3
RP11-159F24.6
AC007950.2
ZFP92
CTD-2165H16.3
LINC00552
OR1L6
RP11-462G22.2
KLK14
ATP1A3
DPPA3P1
DIAPH3-AS1
RP11-135J2.3
RP11-80P20.3
DNAJC22
CTC-444N24.8
AC018738.2
RP11-81K2.1
RPLP1P6
RP11-2K6.1
TPM3P4
CTD-2008A1.3
RP11-75L1.2
CBX1P2
LL0XNC01-177E8.2
FAM27E3
CTD-2192J16.15
RP11-168J18.6
LDLRAD4
NXF2
RP11-142A22.3
SMARCE1P5
REXO1L3P
CHCHD2P6
GS1-358P8.4
HNRNPA1P60
RP11-296K13.4
EEF1A1P9
AC017078.1
H3F3AP4
CTD-2331H12.5
RPS24P8
RPL21P18
CTD-2256P15.4
AC010878.3
RP11-336N8.1
AC108479.2
SIAH1P1
FTH1P12
RP11-490G8.1
YBX1P10
RPL21P11
RP11-486F17.1
MRPL30P1
RP11-96D1.10
MT-TI
ZCCHC24
AC011737.2
RP11-260M2.1
LL0XNC01-39B3.1
RP11-301G21.1
SNAP25
MAGOH3P
MT-TL2
NUDT4P2
RP11-114G11.3
AF011889.2
ACTG1P15
RP11-462L8.2
MESTP3
SMAD7
RP11-613H2.3
RP3-428L16.2
LINC01228
Metazoa_SRP_22
RP11-556K13.1
RP11-20F24.2
AC011525.2
IGLV7-46
RP11-364B14.3
ZC3HAV1L
RP11-291L22.6
SULT2A1
RP11-453D16.2
RP4-778K6.3
AK4P1
RP11-434P11.1
RP11-707M3.3
RP11-134K13.2
RP11-486A14.1
RPS20P2
LCTL
RPL19P21
RP11-989F5.3
CTD-3222D19.10
BTBD10P1
ST13P3
RP11-160E2.6
NIPAL2
RP11-557L19.1
RP4-777O23.1
Metazoa_SRP_97
GAGE12E
OR2T34
RP3-400B16.2
HAUS6P3
RP11-123M21.2
RP1-232L24.4
RP11-243J16.8
GRTP1-AS1
RNA5SP202
AGBL4-IT1
RN7SK
RP11-126O22.3
AC098592.6
RP11-649A18.3
HLA-F
RP11-603B24.2
IGLVI-70
RP11-615I2.6
CDK2AP2P3
DPRXP7
RPL23AP38
DAB2
LA16c-60G3.6
SSU72P4
RP11-290L1.3
RP11-187C18.4
AC002465.2
OFD1P18Y
LINC00474
GSX2
CTD-3222D19.8
UBE2Q2P8
OR52M2P
NLRC5
AC018804.7
GATM-AS1
CYGB
RP11-435D7.3
GAGE2A
RASGRF2-AS1
RP11-770J1.4
RP11-576N17.5
CH507-513H4.5
RP11-158L12.6
CDC42P6
LINC00852
PAXIP1-AS1
RPL23AP25
RNU1-120P
AMH
RP4-791C19.1
RP1-228H13.1
RP11-730K11.1
RP11-212P7.2
RP11-732A21.2
AC005077.14
AF277315.13
RP11-74D3.2
TMEM35
RP11-1099M24.6
RP11-463O9.1
RP11-311P8.2
TNNI3K
TAS1R1
PCDH8
KIF18BP1
STEAP2
KLRAP1
CTAGE12P
NPM1P12
RP11-473M20.16
IGKV1D-16
WWC2-AS2
RP11-252A24.3
ASB18
HNRNPA1P53
BOD1P2
RP11-574K11.27
RP11-1348G14.8
RP11-242D8.3
RP11-147L13.15
AC008984.6
RP11-64B16.2
RP11-574O16.1
LECT2
TSSK4
RPL23AP65
RP11-253E3.1
RP11-395L14.18
AC005593.2
RP11-412D9.4
RP11-448A19.1
RP11-835E18.4
CEP295NL
CTA-397H3.3
CMB9-55A18.1
RPSAP47
RP1-29C18.9
IDUA
RP4-735N21.1
OR7G3
RP1-95L4.4
RP11-356O22.4
SNRPCP1
RP11-302L19.3
RP11-775C24.5
RP11-434B12.1
RP11-192N10.2
CTD-2587H24.14
RP11-142L4.2
FLJ45079
PI16
NTN5
RP11-265E18.1
RP11-350N15.5
RP11-148B3.1
CTC-512J14.7
HMGN2P17
RPS26P6
RP11-387A1.6
CD300E
FTLP12
AC004386.4
CES1P1
RP11-12A2.1
DCAF12L1
RP11-448G4.2
RP11-662J14.2
CTC-398G3.6
AC002310.14
EXOC3-AS1
RP4-706A16.3
RP11-433M22.2
RP11-363E7.4
BTF3P10
TSPY4
CTC-459M5.2
SCARNA2_1
RCN1P2
SMYD1
AC004448.2
SNCA-AS1
GLRXP3
SNRPCP13
RP5-1039K5.12
POLR2J4_2
UBXN7-AS1
RP11-10C24.3
TBC1D3H
LINC00706
RP11-350N15.6
FAM129C
SLC26A10
RP11-579D7.8
RP13-60M5.2
AC018463.4
CAPN10-AS1
OR8F1P
AC023469.2
C1orf61
MTND4P8
CTD-2647E9.3
LINC01537
HIST3H3
PDCD5P1
AF129408.17
RP11-46C24.7
TERF1P2
RP11-251G23.2
CALM1P1
RP11-706C16.8
RP11-257K9.8
EDRF1-AS1
CTB-1144G6.5
GAS2L1
BCHE
FBXL19-AS1
BCL2
AF127936.9
RP11-294L11.1
TNXB
VIM-AS1
TTLL10-AS1
SNORA48_11
AC092013.1
CNOT6LP1
RP13-638C3.4
NAP1L1P1
AP003041.1
RP11-272L14.2
ZSWIM8-AS1
AC091492.2
PRR27
FLJ38576
CTD-2547L16.3
RP11-673C5.1
ALDH1L2
CTD-2050E21.1
RP11-734E19.1
BTF3P13
RP11-478P10.1
RP11-378I6.1
RP11-455O6.8
RP5-893G23.1
ZMIZ1-AS1
RPL7P10
CTC-428G20.6
FTH1P8
RP11-175K6.1
RPL23AP3
LINC01597
RPL6P30
KB-1125A3.11
RPL21P28
RP11-433O3.1
RP11-49I11.4
RP11-611O2.3
RP5-933K21.2
RP11-212J19.1
RMRP_2
RP11-314N13.3
AE000658.30
GS1-204I12.4
IGLL5
RP11-95D17.1
RPL3P4
RP11-575F12.3
RP11-666A8.7
LINC01529
RP11-467L13.7
GPRIN2
RP11-90L1.8
RP11-681L8.1
ITK
OR13E1P
RP11-561N12.5
CTC-232H10.1
LAMA1
RP11-393N4.2
RP5-1031J8.1
RPS10P28
PSMA2P2
RP11-482M8.3
SLC23A3
RP11-400F19.8
OR4F7P
RP11-66N24.7
GBP4
RP11-54H7.4
CTNNAP1
RP11-25B7.1
RP11-787I22.3
RP11-56F10.3
TWF1P1
UBE2QL1
RP11-568J23.2
SH3PXD2A-AS1
TRBV16
RP1-128M12.3
RP11-140I16.3
CLNK
RP11-270C12.3
CTB-147N14.6
RPL5P17
RP1-86C11.7
RP11-385F7.1
RP1-198K11.5
AC005082.12
RP11-417N10.4
RP11-745K9.2
RPS7P3
GPS2P1
SLC10A1
RP11-313J2.1
C2orf27AP3
RP11-333A23.4
PTGES3P3
C9orf153
AC092106.1
IFNWP19
RP11-629N8.3
RP11-245D16.4
NXF2B
RP11-395A13.2
CCT5P2
RP11-336N8.2
CTD-2049O4.2
CTD-2196E14.5
AC007283.5
HNRNPA1P43
RP11-291L22.7
PRKRIRP8
RP11-10G12.1
HBBP1
CH507-216K13.1
RP11-1C8.5
TNFRSF21
AC107983.4
RP11-244H18.4
RP11-374N7.2
RPL13AP2
RP11-47A8.5
AC087430.1
DSTNP5
DOCK9-AS2
DNM1P41
RPS3AP5
SLC9A4
RSL24D1P6
MC3R
FILIP1L
RP3-393E18.2
PPIAP31
UQCRFS1P1
PTTG3P
PABPC1P3
BEND3P3
CEP83-AS1
CIAPIN1P
ZNF252P-AS1
PSMC1P11
NPM1P42
PCDH9-AS1
KRTAP10-13P
ZNF660
FAM25E
RP11-182L21.6
RP11-42O4.2
RP11-195L15.2
RP4-736L20.3
RP11-1217F2.7
HMGN3-AS1
CTC-350I8.1
NDUFV2P1
LINC01611
AC012594.1
RPL34P27
RP11-1148L6.8
AC110056.1
AC009963.4
GATA2-AS1
AC079896.1
AC010086.1
KB-1732A1.1
AC016739.2
RPL15P3
AMHR2
UBE3AP2
RP11-544M22.1
RP3-332O11.2
RP11-524O1.4
AC073043.1
PRDM14
RP11-338I21.1
RPS2P55
AC006548.28
KLK6
AC018735.1
RP11-108L7.15
FCRL6
RP4-568B10.1
RP4-639J15.3
CD4
RP11-356C4.3
RP11-771K4.3
RP4-614O4.12
KIAA2022
AGAP11
RP11-313M3.1
RHOQP2
FCGR2B
CTD-2526A2.4
UNC93B3
RP11-204C16.4
RPL7P59
SYT10
RP11-460N20.4
RP11-700E23.2
RP11-1293J14.1
RP5-908M14.9
ICOSLG_1
SLC26A3
C12orf79_1
C8orf4
TMCO5A
RANP1
HNRNPA1P54
RP11-73B8.1
DYNLL1P7
RP11-66N5.2
RPL23AP88
CTD-2272D18.1
FCRL3
SGIP1
AL353898.1
HNRNPA1P28
NEAT1
RPS26P2
RP11-216M21.1
RP11-420L9.5
RP11-296O14.2
TBC1D27
GLP1R
RP11-326A13.2
LRRFIP1P1
RP11-2C24.7
MS4A6A
HNRNPA1P21
RP5-919F19.5
CTD-2553L13.10
RP11-736P16.1
FTLP2
C2CD4B
DPCR1
SSU72P6
EFNA1
FKBP10
ITGB6
RPL23AP68
KLK2
NPM1P6
RP5-1049N15.2
SPHK1
EEF1A1P12
RP11-51O6.1
TRIM53CP
MARK2P5
HNRNPA1P12
RP11-88E18.1
RP11-679B17.2
RP11-292I17.1
RP11-157J24.2
SEPT2P1
RP11-6L6.7
RP11-1143G9.5
RP11-368J22.2
RP11-478B9.1
RP11-466H18.1
MIPEPP1
EPB41L4A-AS2
RP11-444E17.6
HHIPL2
RP11-16E18.3
CACNA1F
RP11-1018N14.1
RP11-515O17.3
RP11-145E17.3
GEMIN2P1
CTC-505O3.1
RP1-80N2.3
AC008067.2
EEF1A1P8
RP11-542M13.1
RP11-690I21.3
FOXD4L4
KRT6A
CTC-339O9.2
HSPA8P5
ADCY10
RP11-638I8.1
RP11-73E17.2
MIR3179-3_1
RP11-685B14.1
NNT-AS1
TPRX1
RP4-539M6.14
POM121L7
VDR
RP3-414A15.12
RP11-889L3.4
AC007919.18
FMR1NB
GIMAP2
FUT1
EEF1DP5
CA3-AS1
NIP7P1
ZNF32-AS2
MRPS11P1
RP5-1136G13.2
PTGDS
RP11-138A9.1
RP11-400K9.4
OR2A12
RP11-288G3.3
RP5-1044H5.1
RP11-114H24.3
GAGE12B
LINC00390
CTD-2527I21.9
RP11-254A17.1
AC114737.3
KLF7P1
AC139712.2
RP11-173E2.1
RPL21P120
CYP3A7
RP3-465N24.6
CD79A
NCAPD2P1
H3F3AP6
LINC00920
CALHM3
ACSM1
HMGN2P7
RP11-100G15.10
LRRC37A14P
RP11-182N22.7
RP3-359N14.1
RP11-757O6.1
RP11-255B23.1
RNU6-817P
RP13-401N8.1
RP11-640N20.8
RP11-575H3.1
TRBV6-5
RP11-120B7.1
CARTPT
C1DP1
RP1-276J11.3
VSX1
ST13P6
SLFNL1
RP11-6N17.2
RP11-196G11.3
RP11-327E2.5
AC007041.2
RP11-256I23.2
CD3G
RP11-20G6.1
RP11-837J7.4
RP3-375P9.2
RP11-442G21.2
SLC29A4P1
NOX1
DPEP2
AC007796.1
HIST2H3PS2
RP11-256L6.2
PTCHD3
HNRNPA1P64
RPS4XP11
RP11-304M2.6
TPT1P1
RP11-678G14.4
RP11-520H14.7
RP11-317O24.1
CES5A
PFN1P1
LLNLR-268E12.1
CTD-2555C10.3
ZSWIM5P2
H3F3BP1
RP11-259G18.3
RP4-660H19.1
AC093484.4
AC022210.2
HNRNPA1P8
RP11-98E6.1
EFCAB1
LINC00864_1
RP11-1018N14.2
PPP1R3G
RP11-544O24.2
HNRNPA1P19
RPS26P11
TMSB4XP1
RPL5P33
TNFRSF10D
EEF1A1P5
GHc-210E9.2
RPL12L3
RAB6C-AS1
UGT1A5
CTC-480C2.1
RPL26P19
ACSM2B
RP11-325L12.7
RP11-215G15.4
RP11-701H24.3
AC005102.1
CEACAM3
KRT23
PPP1R27
ST6GALNAC4P1
CTD-3193O13.12
AL139099.2
RP11-66B24.4
FAM45B
AC092625.1
PYROXD2
RP5-1158E12.1
NPM1P18
SIDT1
MT-TG
PLEKHA3P1
ABALON
RP11-321E2.3
RP1-140K8.5
KLHL2P1
ANKRD20A10P
PPIAP19
RFESDP1
RP11-443B7.2
RP13-514E23.1
NPM1P2
SLC27A3
PRAMEF15
RP1-170O19.24
HSPE1P4
RP11-1081L13.4
BTN3A1
Metazoa_SRP_53
Y_RNA_165
PCDH7
RP3-335N17.2
RPL24P2
TMEM92
SUMO2P4
RP11-214O1.1
RP11-546K22.1
CSPG4P1Y
RP11-787D18.1
RP1-68D18.4
RPL5P18
RPS18P1
MT-TP
RP11-307I14.2
IGFL4
AC007556.3
RP11-114H7.2
IGHV3-38
SULT1C2
AC002480.2
RP11-167B3.2
RP11-10A14.7
METTL15P1
RP5-890E16.5
RP4-775C13.1
SKA2P1
TCEB2P2
PAEP
RP11-309P22.1
ANXA2P2
RP11-555K12.1
RPS14P8
SYT15_1
MKRN9P
RP11-341N2.1
RP11-854K16.4
SOWAHB
RP11-560B16.5
GABBR1
BTBD7P1
TLE1P1
RP11-323I15.2
TOMM20P4
RP11-274B21.12
RP11-18B16.1
RP11-578F21.2
RP11-183C12.1
XXbac-BPGBPG55C20.2
RP11-83A24.2
CTD-2287O16.1
FBLL1
RP11-136I13.1
RP11-894J14.2
RP11-316A16.1
RP11-276H19.1
CTD-2033A16.1
FUOM
PSMC1P5
RP11-392O17.1
TERF1P5
GS1-257G1.1
RPLP0P11
RP11-331F9.3
OR4F1P
CTD-2576F9.1
LDHAP3
ASS1P12
KRT18P27
DDX10P2
RP11-124D9.1
RP3-399J4.2
RP11-340M11.1
AC007881.4
RP4-753D5.3
AC007568.1
BEND4
OR5H14
SPINK9
RP11-156L14.1
C2orf27B
AC079250.1
AC000089.3
IGSF21
BEST3
CHCHD4P2
EMCN
OR7E38P
RP11-557C9.1
CTD-2611O12.6
RP11-644F5.11
UBBP1
CH507-254M2.6
DEFB109P3
ATP5HP3
RP11-22D3.2
LINC01050
TSIX
CYP3A7-CYP3A51P
MT-RNR2
Y_RNA_67
RP11-109E24.2
FTLP18
LRRC37A9P
RP1-136J15.5
FOXC2
RP11-425A6.5
IFNA12P
SEPHS1P6
YWHAZP5
CTB-63M22.1
CTA-280A3.2
HMGB1P39
RP13-977J11.3
RP11-452N17.1
RP11-475J5.11
NPM1P24
CH507-513H4.3
ELL2P1
RP11-24C14.1
RP11-480D4.1
WNT2
RBBP4P4
RP11-1299A16.3
ANP32BP1
CTD-2022H16.2
RNA5SP456
AC092066.1
RP4-813D12.3
CTD-2135D7.2
AC073264.10
CTSL3P
RP5-1116H23.4
ACTL7A
KRTAP4-9
FAM47A
CTD-2036A2.1
CXorf21
RP11-485B17.10
NIFKP1
BTN2A3P
C10orf71-AS1
CTD-2230M5.1
NRBF2P3
RP11-462P6.1
PRAMEF26_1
SAGE3P
RP11-510J16.6
RPS10P27
CTD-2639E6.9
CTD-2186M15.3
AP000936.5
RP11-573G6.9
RP11-837J7.3
CC2D2B
NAP1L4P3
LINC00955
LINC01447
FFAR2
RPL5P4
RP11-108M9.6
ADGRF3
THUMPD1P1
FAM71F2
RP11-263E1.1
U3_27
SLFNL1-AS1
CTAGE11P
GEMIN8P4
RP11-304F15.4
RP11-680H20.1
OR7D1P
IFIH1
LA16c-390H2.4
LINC00424
RP11-244O19.1
RP3-323K23.3
DYNC1I2P1
RP1-224A6.9
ACTG1P19
PTMAP5
RPL3P9
RP11-309H21.3
RP11-12M9.3
CTD-2196E14.9
MTND6P9
MAN1B1-AS1
RP11-531F16.4
EIF4BP3
NHP2P2
CES5AP1
RPL23AP24
RP11-763B22.7
MESTP4
ARMCX4
SLC31A1P1
ABC7-42391500H16.3
AC011298.2
OR14J1
RP11-480A16.1
SAP18P3
CEBPE
KB-1410C5.3
RP11-548H3.1
LINC00939
TMEM26
RP11-541N10.3
CTC-512J14.5
ITIH4
CFL1P5
AC009505.2
RP11-331F4.1
LMO7-AS1
XXbac-B135H6.18
EFCAB14P1
RP11-116D17.3
DUX4L16
CTA-941F9.10
RPL4P5
RP11-326N17.1
CCT6P4
RP11-394I13.2
RPSAP53
AC005795.1
RP11-382M14.1
CTD-2547G23.4
RP11-576I22.2
VENTXP3
C1R
CYCSP6
AC009245.3
CTD-2309H9.2
U3_42
RP11-348M3.2
RP11-528M18.2
CTD-2376I4.2
RP11-156G14.6
RAB3C
RP11-238I10.1
RPL23AP42
RP11-496H1.1
RP11-290F24.6
CD33
MAB21L3
RP11-118H4.1
AC016629.7
Telomerase-vert
RP11-467P22.5
TDGP1
RPL9P7
NPM1P9
TTLL6
TAPBPL
RP11-80H5.7
RP11-384L8.1
DPP4
SSU72P3
RP11-62G11.2
CHST1
GPR173
RP11-54F2.9
CTD-2272G21.3
LGALS17A
CH507-513H4.6
RP11-25H12.1
LA16c-60G3.8
RP11-490H24.5
RP11-441O15.3
RP11-596C23.2
RP1-228P16.8
GTF3AP6
PPIAP22
AC098828.3
POM121L1P
SYCP1
RP11-218M22.2
LINC01023
SEPT14P19
RP11-51E20.1
LINC00963
AFP
RP11-385M4.3
RP11-732A21.3
LINC01465
OR7E102P
C17orf107
AC097639.8
DEFB124
RP11-1022B3.1
RPLP0P6
RP11-345J13.1
AC063976.1
HSPA8P1
RP11-44N21.4
SNRPCP9
LINC00853
CCDC158
RP11-753A21.2
SLC25A15P1
RP5-827C21.6
RP11-2C24.3
SNORA31_9
RP11-665E10.5
DIO2-AS1
RN7SL865P
KIF5A
FCRL2
CTD-2256P15.5
SNRPEP4
SNRPCP16
PNPLA1
RP11-156E8.1
RP4-789D17.3
FAM220CP
RP5-837I24.1
NRG2
HMGB1P20
RP11-1277A3.3
DLEU1_2
AC011933.2
AP000654.5
RP11-29A19.2
RHOT1P1
RP11-440D17.3
EIF4HP1
ALG1L9P_2
RPL23AP84
AC004987.9
RP5-899B16.1
FREM2
NIM1K
GPR88
LINC01280
RP11-158K1.3
CTB-50E14.5
RP11-254B13.1
AC097711.1
MRPL50P1
AC010731.4
EEF1A1P11
FAM186A
ZFYVE9P2
LYPLA2P2
KIAA0040
CTB-58E17.5
C1orf95
RP5-1172A22.1
CTC-546K23.2
SSSCA1-AS1
RP11-38G5.3
PRR13P5
AC006116.27
RPL23AP45
RP11-477D19.2
AC073072.7
FOXO3B
KRT27
ARF4P1
UGT1A9
RBP4
CLIC3
ELAVL4
RP1-102E24.9
PSMC1P1
MMP21
RP11-958F21.3
TUBBP9
KLK13
RP11-44M6.3
RP3-331H24.5
SNORD3D_1
C17orf64
NOTO
AC239868.2
OR8H3
VGLL2
C11orf87
RP11-654C22.2
RP5-860P4.2
RP11-108K3.2
WNT7A
SPCS2P4
RP11-88E10.5
RP11-1C8.6
GNMT
PAGR1_2
RP11-309M23.1
RP11-97O12.5
RPL3P12
RPL21P12
PDXDC2P_2
RP11-617B3.2
AC023115.2
RP11-155D18.13
C20orf144
IGLON5
RP11-506B6.6
CTD-3051D23.3
RP11-626K17.5
RP11-229E13.4
RP11-638L3.1
TRMT112P5
GS1-184P14.2
RN7SL32P
RP11-42O15.2
CALML3-AS1
AC012365.3
CCR10
RPS7P14
RP11-23E10.3
RP11-510I6.3
AC144652.1
MORF4
KRT8P5
OR5AK2
RP11-332L8.1
RP11-888D10.4
PSMD10P3
GAPDHP63
RP13-131K19.6
CYP2C60P
HSP90AB3P
RP11-134E15.2
OR1A2
CROCCP4
RNU1-70P
MYO1G
RNA5SP107
CH17-478G19.2
EDN2
ADH5P4
AC024704.2
RP11-114G11.4
AC140481.8
XX-FYM637E10_5.1
RP11-248E9.7
ACTG1P23
RP11-267M23.1
RP11-454H19.2
RP11-463O9.9
HIST1H2APS4
CTD-2325A15.3
RP11-89K21.1
SLC25A24P2
GAGE12D
ST13P18
FAM131B
HNRNPA1P33
RP11-490K7.1
CTD-3145H4.1
RP11-92K2.2
RP11-334C17.3
UBE2SP1
RP5-968P14.2
CTB-171A8.1
RP11-175B9.3
FAM96AP2
DENND2D
RP11-92B11.4
RP5-905H7.7
PDCL3P7
CYCSP45
RP11-102M11.2
RP11-364L4.3
RP11-585P4.6
RAB28P5
AC083760.1
FTH1P11
RP11-403P17.4
AC073869.1
DHRS2
CTD-2587M23.1
RP6-114E22.1
RP11-614F17.2
RP11-690I21.2
CXCR4
MIR4461
TPI1P1
RP11-95P13.2
SERBP1P5
FTH1P2
RP11-159D12.6
ST13P5
RPL4P6
SCARNA18_3
HEIH
CTD-2086L14.1
HMX1
CTD-2049O4.1
RP11-54D18.4
OSBPL9P2
RP11-532F6.5
SPAG11B
RP11-598P20.3
RP11-510I21.1
RP11-148K1.10
RNPS1P1
AP002856.4
RP11-446H18.5
LGMNP1
RP11-568A7.1
RP5-1085F17.3
RP11-471B22.3
RPL18AP3
LINC01560
RP11-219A15.4
RP11-347C12.12
RPS7P4
PWWP2AP1
RP11-41O4.1
LINC01609
RP11-669C19.1
RP11-576E20.1
SPX
CYP1A1
PABPC1P4
MRLN
RNA5-8S5_3
LRRC10
DPPA5P4
FAM205BP
AC012445.1
AC062016.3
RP11-67L2.2
PSG4
RP11-400K9.1
RPL21P67
ADRA1A
GIPR
AC006011.4
RP11-312J18.5
RP11-447D11.3
MIR1539_1
IGSF8
LINC00475
MAGEB6
PGDP1
CHL1-AS1
RP11-5P15.1
RP11-288C18.1
AC007386.2
RPL6P9
RP11-309M7.1
ZAN
TMSB4XP6
RP11-230C9.2
PDGFRB
FABP5P11
AC007566.10
FETUB
RPL21P38
[truncated: 1,791 more rows]
