# Supplementary material for: RNA-Seq transcriptome reveals different molecular responses during human and mouse oocyte maturation and fertilization
Source: BMC Genomics. 2020 Jul 10;21:475. doi: 10.1186/s12864-020-06885-4 (PMC7350670; doi:10.1186/s12864-020-06885-4)
Supplement: Supplementary file 7 — Additional file 7. GO categories of human GV oocyte-specific expressed genes. [file 12864_2020_6885_MOESM7_ESM.csv]

	ID	Description	GeneRatio	BgRatio	pvalue	p.adjust	qvalue	geneID	Count
GO:0050911	GO:0050911	detection of chemical stimulus involved in sensory perception of smell	52/954	427/18670	5.57542238735192e-09	2.67954799936133e-05	2.42501529521454e-05	OR2K2/OR1L3/OR5W2/OR13F1/OR4C3/OR52E6/OR6C3/OR51Q1/OR51B5/OR10G2/OR52D1/OR5P2/OR10G7/OR11H6/OR9K2/OR13C2/OR2B2/OR11H4/OR6C2/OR5D18/OR4F5/OR3A1/OR1N2/OR14I1/OR5B17/OR9A2/OR2G6/OR7G2/OR7A10/OR6B2/OR52I1/OR10K2/OR2T3/OR5D14/OR2T27/OR4K13/OR4F15/OR56A3/OR6B1/OR4B1/OR6K3/OR5P3/OR3A3/OR5D16/OR5M3/OR8U1/OR10A5/OR52J3/OR7A5/OR1D2/OR5B3/OR1J4	52
GO:0007608	GO:0007608	sensory perception of smell	52/954	454/18670	4.37802784726502e-08	6.88734119499793e-05	6.23310638406629e-05	OR2K2/OR1L3/OR5W2/OR13F1/OR4C3/OR52E6/OR6C3/OR51Q1/OR51B5/OR10G2/OR52D1/OR5P2/OR10G7/OR11H6/OR9K2/OR13C2/OR2B2/OR11H4/OR6C2/OR5D18/OR4F5/OR3A1/OR1N2/OR14I1/OR5B17/OR9A2/OR2G6/OR7G2/OR7A10/OR6B2/OR52I1/OR10K2/OR2T3/OR5D14/OR2T27/OR4K13/OR4F15/OR56A3/OR6B1/OR4B1/OR6K3/OR5P3/OR3A3/OR5D16/OR5M3/OR8U1/OR10A5/OR52J3/OR7A5/OR1D2/OR5B3/OR1J4	52
GO:0042102	GO:0042102	positive regulation of T cell proliferation	20/954	95/18670	5.38969286680291e-08	6.88734119499793e-05	6.23310638406629e-05	CCL19/PDCD1LG2/IGF1/TMIGD2/CARD11/TNFSF4/LGALS9/LEP/IL18/SYK/HLA-DPB1/ZAP70/IL12RB1/XCL1/CD24/CD6/IL6/EBI3/HLA-E/CD80	20
GO:0002699	GO:0002699	positive regulation of immune effector process	32/954	216/18670	5.73228563878313e-08	6.88734119499793e-05	6.23310638406629e-05	CCL19/BTK/HLA-C/NFKBID/ITGAM/CD300A/FCER1G/ENPP3/TNFSF4/LGALS9/IL18/ITGB2/ULBP1/CRHR1/SYK/IL12RB1/HLA-H/HLA-A/IFNG/CLCF1/HLX/XCL1/CD74/NLRP3/GATA2/IL6/ULBP3/IL13/HLA-E/CD80/MICB/FCER2	32
GO:0050907	GO:0050907	detection of chemical stimulus involved in sensory perception	53/954	477/18670	8.85282107460599e-08	7.46127657453267e-05	6.75252311933964e-05	OR2K2/OR1L3/OR5W2/OR13F1/OR4C3/OR52E6/OR6C3/OR51Q1/OR51B5/OR10G2/OR52D1/OR5P2/OR10G7/OR11H6/OR9K2/OR13C2/OR2B2/OR11H4/OR6C2/OR5D18/OR4F5/OR3A1/OR1N2/OR14I1/OR5B17/OR9A2/OR2G6/OR7G2/OR7A10/OR6B2/OR52I1/OR10K2/OR2T3/OR5D14/PIGR/OR2T27/OR4K13/OR4F15/OR56A3/OR6B1/OR4B1/OR6K3/OR5P3/OR3A3/OR5D16/OR5M3/OR8U1/OR10A5/OR52J3/OR7A5/OR1D2/OR5B3/OR1J4	53
GO:0031341	GO:0031341	regulation of cell killing	20/954	98/18670	9.31495202813067e-08	7.46127657453267e-05	6.75252311933964e-05	HLA-C/ITGAM/LGALS9/CXCL6/LEP/ULBP1/CD5L/SYK/PIK3R6/IL12RB1/HLA-H/HLA-A/IFNG/XCL1/PGLYRP1/ULBP3/IL13/HLA-E/MICB/FCER2	20
GO:0002697	GO:0002697	regulation of immune effector process	51/954	458/18670	1.44958637812213e-07	9.37288840996674e-05	8.4825492060325e-05	CCL19/BTK/C4B/HLA-C/NFKBID/ITGAM/CD300A/FCER1G/ENPP3/TNFSF4/LGALS9/CXCL6/LEP/IL18/ITGB2/ULBP1/CRHR1/IGKC/CD5L/SYK/VTN/IFIT1/PIK3R6/IL12RB1/C8A/HLA-H/HLA-A/IGKV3-15/TGFB3/IFNG/CFP/CLCF1/HLX/XCL1/CD74/IFNLR1/NLRP3/C4A/CPB2/CFI/PGLYRP1/GATA2/IL6/IGLV2-14/ULBP3/IL13/HLA-E/VSIG4/CD80/MICB/FCER2	51
GO:0050671	GO:0050671	positive regulation of lymphocyte proliferation	23/954	130/18670	1.66113267914325e-07	9.37288840996674e-05	8.4825492060325e-05	CCL19/PDCD1LG2/IGF1/TMIGD2/CARD11/TNFSF4/LGALS9/LEP/IL18/SYK/HLA-DPB1/ZAP70/IL12RB1/CLCF1/XCL1/CD74/CD24/CD6/IL6/IL13/EBI3/HLA-E/CD80	23
GO:0032946	GO:0032946	positive regulation of mononuclear cell proliferation	23/954	131/18670	1.91908646095353e-07	9.37288840996674e-05	8.4825492060325e-05	CCL19/PDCD1LG2/IGF1/TMIGD2/CARD11/TNFSF4/LGALS9/LEP/IL18/SYK/HLA-DPB1/ZAP70/IL12RB1/CLCF1/XCL1/CD74/CD24/CD6/IL6/IL13/EBI3/HLA-E/CD80	23
GO:0032943	GO:0032943	mononuclear cell proliferation	36/954	274/18670	1.95024727631434e-07	9.37288840996674e-05	8.4825492060325e-05	CCL19/BTK/IFNE/PDCD1LG2/CD180/LGALS9C/IGF1/CD300A/TMIGD2/IFNA21/CARD11/TNFSF4/LGALS9/LEP/IL18/ACE/SYK/HLA-DPB1/RAG2/ZAP70/IL12RB1/CLCF1/GNRH1/XCL1/CD74/CD24/CD6/ELF4/IL6/MS4A1/IL13/EBI3/HLA-E/VSIG4/CD80/IFNA1	36
GO:0002705	GO:0002705	positive regulation of leukocyte mediated immunity	23/954	133/18670	2.54912966496346e-07	0.000111373792452858	0.000100794294503627	BTK/HLA-C/ITGAM/FCER1G/TNFSF4/IL18/ITGB2/ULBP1/CRHR1/SYK/IL12RB1/HLA-H/HLA-A/CLCF1/XCL1/NLRP3/GATA2/IL6/ULBP3/IL13/HLA-E/MICB/FCER2	23
GO:0030098	GO:0030098	lymphocyte differentiation	42/954	353/18670	3.12622530962347e-07	0.00012520532365042	0.000113311955959335	CCL19/BTK/IFNE/TESPA1/ADGRG3/NFKBID/FCER1G/IFNA21/CARD11/TNFSF4/LGALS9/NTRK1/LEP/IL18/NKX2-3/SYK/FZD9/SEMA4A/RAG2/RUNX2/PIK3R6/ZAP70/IL12RB1/IFNG/MFNG/CLCF1/HLX/LFNG/CD74/FZD8/MAFB/INHA/NLRP3/PGLYRP1/IL6/MS4A1/TMEM98/EOMES/IKZF1/CD80/ITM2A/IFNA1	42
GO:0046635	GO:0046635	positive regulation of alpha-beta T cell activation	15/954	62/18670	3.68337267603798e-07	0.000136171454469527	0.000123236404027441	CCL19/NFKBID/TNFSF4/LGALS9/IL18/SYK/ZAP70/IL12RB1/IFNG/HLX/XCL1/NLRP3/EBI3/HLA-E/CD80	15
GO:0046651	GO:0046651	lymphocyte proliferation	35/954	272/18670	4.76309796438838e-07	0.000161696435194361	0.000146336743593119	CCL19/BTK/IFNE/PDCD1LG2/CD180/LGALS9C/IGF1/CD300A/TMIGD2/IFNA21/CARD11/TNFSF4/LGALS9/LEP/IL18/SYK/HLA-DPB1/RAG2/ZAP70/IL12RB1/CLCF1/GNRH1/XCL1/CD74/CD24/CD6/ELF4/IL6/MS4A1/IL13/EBI3/HLA-E/VSIG4/CD80/IFNA1	35
GO:0046631	GO:0046631	alpha-beta T cell activation	23/954	138/18670	5.04670521830092e-07	0.000161696435194361	0.000146336743593119	CCL19/NFKBID/LGALS9C/CD300A/TNFSF4/LGALS9/IL18/NKX2-3/SYK/SEMA4A/ZAP70/IL12RB1/IFNG/HLX/XCL1/NLRP3/ELF4/IL6/TMEM98/EOMES/EBI3/HLA-E/CD80	23
GO:0070661	GO:0070661	leukocyte proliferation	37/954	298/18670	5.52724003810274e-07	0.000162838711283111	0.000147370513836173	CCL19/BTK/IFNE/PDCD1LG2/CD180/LGALS9C/IGF1/CD300A/TMIGD2/IFNA21/ENPP3/CARD11/TNFSF4/LGALS9/LEP/IL18/ACE/SYK/HLA-DPB1/RAG2/ZAP70/IL12RB1/CLCF1/GNRH1/XCL1/CD74/CD24/CD6/ELF4/IL6/MS4A1/IL13/EBI3/HLA-E/VSIG4/CD80/IFNA1	37
GO:0070665	GO:0070665	positive regulation of leukocyte proliferation	23/954	139/18670	5.76000435250288e-07	0.000162838711283111	0.000147370513836173	CCL19/PDCD1LG2/IGF1/TMIGD2/CARD11/TNFSF4/LGALS9/LEP/IL18/SYK/HLA-DPB1/ZAP70/IL12RB1/CLCF1/XCL1/CD74/CD24/CD6/IL6/IL13/EBI3/HLA-E/CD80	23
GO:0002824	GO:0002824	positive regulation of adaptive immune response based on somatic recombination of immune receptors built from immunoglobulin superfamily domains	19/954	100/18670	6.26446075582397e-07	0.0001672611021805	0.0001513728177957	CCL19/BTK/HLA-C/NFKBID/NLRP10/FCER1G/TNFSF4/IL18/IL12RB1/HLA-H/HLA-A/CLCF1/HLX/XCL1/NLRP3/IL6/HLA-E/CD80/FCER2	19
GO:2000516	GO:2000516	positive regulation of CD4-positive, alpha-beta T cell activation	11/954	36/18670	1.08209380412614e-06	0.000252140605802029	0.00022818954008673	CCL19/NFKBID/TNFSF4/LGALS9/IL18/IL12RB1/IFNG/HLX/XCL1/NLRP3/CD80	11
GO:0006690	GO:0006690	icosanoid metabolic process	20/954	114/18670	1.20480388061293e-06	0.000252140605802029	0.00022818954008673	GGT3P/GGTLC2/ALOX5AP/CYP2A6/PLA2G3/CYP2D6/AWAT1/TNFRSF1A/SYK/CYP2B6/PLA2G4B/AKR1C4/GSTA1/FAAH/PLA2G5/CYP2D7/PTGES/CD74/GGTLC1/AKR1C2	20
GO:0002292	GO:0002292	T cell differentiation involved in immune response	15/954	68/18670	1.31732099330847e-06	0.000252140605802029	0.00022818954008673	CCL19/NFKBID/FCER1G/TNFSF4/LGALS9/IL18/SEMA4A/IL12RB1/IFNG/HLX/NLRP3/IL6/TMEM98/EOMES/CD80	15
GO:0031343	GO:0031343	positive regulation of cell killing	15/954	68/18670	1.31732099330847e-06	0.000252140605802029	0.00022818954008673	HLA-C/ITGAM/ULBP1/CD5L/SYK/IL12RB1/HLA-H/HLA-A/IFNG/XCL1/PGLYRP1/ULBP3/HLA-E/MICB/FCER2	15
GO:0031424	GO:0031424	keratinization	30/954	224/18670	1.3386858212113e-06	0.000252140605802029	0.00022818954008673	KRTAP12-1/DSC3/CSTA/KRTAP5-6/KRTAP2-1/KRTAP6-1/LCE2C/KRTAP13-2/KRT33A/KRTAP21-1/KRT83/KRT12/DSG4/DSG3/SFN/KRTAP21-2/PERP/SPRR2F/CNFN/KRT28/KRTAP11-1/TGM1/KRTAP2-3/KRTAP5-2/KRTAP20-2/PRSS8/KLK12/KRT31/TGM5/KRTAP8-1	30
GO:0002703	GO:0002703	regulation of leukocyte mediated immunity	28/954	201/18670	1.36020307851642e-06	0.000252140605802029	0.00022818954008673	BTK/HLA-C/ITGAM/CD300A/FCER1G/TNFSF4/LGALS9/CXCL6/LEP/IL18/ITGB2/ULBP1/CRHR1/SYK/PIK3R6/IL12RB1/HLA-H/HLA-A/CLCF1/XCL1/NLRP3/GATA2/IL6/ULBP3/IL13/HLA-E/MICB/FCER2	28
GO:0002821	GO:0002821	positive regulation of adaptive immune response	19/954	105/18670	1.36375940456481e-06	0.000252140605802029	0.00022818954008673	CCL19/BTK/HLA-C/NFKBID/NLRP10/FCER1G/TNFSF4/IL18/IL12RB1/HLA-H/HLA-A/CLCF1/HLX/XCL1/NLRP3/IL6/HLA-E/CD80/FCER2	19
GO:0043372	GO:0043372	positive regulation of CD4-positive, alpha-beta T cell differentiation	10/954	30/18670	1.36405654408089e-06	0.000252140605802029	0.00022818954008673	CCL19/NFKBID/TNFSF4/LGALS9/IL18/IL12RB1/IFNG/HLX/NLRP3/CD80	10
GO:0001906	GO:0001906	cell killing	25/954	168/18670	1.46130266396913e-06	0.000258110585467536	0.000233592425948236	HLA-C/CAMP/ITGAM/DEFA3/LGALS9/CXCL6/LEP/IL18/ULBP1/CD5L/SYK/APOL1/PIK3R6/IL12RB1/HLA-H/HLA-A/IFNG/XCL1/PGLYRP1/HTN1/ULBP3/IL13/HLA-E/MICB/FCER2	25
GO:0050870	GO:0050870	positive regulation of T cell activation	28/954	202/18670	1.50376537517499e-06	0.000258110585467536	0.000233592425948236	CCL19/TESPA1/PDCD1LG2/NFKBID/IGF1/TMIGD2/CARD11/TNFSF4/LGALS9/LEP/IL18/SYK/HLA-DPB1/PIK3R6/ZAP70/IL12RB1/IFNG/HLX/XCL1/CD74/NLRP3/CD24/CD6/IL6/CAV1/EBI3/HLA-E/CD80	28
GO:0018108	GO:0018108	peptidyl-tyrosine phosphorylation	41/954	363/18670	1.68077149046727e-06	0.000276823705502509	0.000250527969673077	BTK/SRMS/IGF1/GHRL/LIF/CD300A/NTF3/CBLC/ITGB3/NTRK1/LEP/TNFRSF1A/IL18/ITGB2/ACE/IL12RB2/SYK/INSRR/ARHGEF2/VTN/EPHB6/IL24/TNK1/ZAP70/CRLF1/IFNG/CLCF1/CD74/CD24/ADIPOQ/PDGFB/IL6/CAV1/FRK/ADRA2A/IL13/LILRA5/TMEM102/BMX/CD80/PTK6	41
GO:0002287	GO:0002287	alpha-beta T cell activation involved in immune response	14/954	61/18670	1.78558777997873e-06	0.000276823705502509	0.000250527969673077	CCL19/NFKBID/TNFSF4/LGALS9/IL18/SEMA4A/IL12RB1/IFNG/HLX/NLRP3/IL6/TMEM98/EOMES/CD80	14
GO:0002293	GO:0002293	alpha-beta T cell differentiation involved in immune response	14/954	61/18670	1.78558777997873e-06	0.000276823705502509	0.000250527969673077	CCL19/NFKBID/TNFSF4/LGALS9/IL18/SEMA4A/IL12RB1/IFNG/HLX/NLRP3/IL6/TMEM98/EOMES/CD80	14
GO:0046641	GO:0046641	positive regulation of alpha-beta T cell proliferation	8/954	19/18670	2.06011258972623e-06	0.000301998248149249	0.000273311159592767	TNFSF4/LGALS9/IL18/SYK/ZAP70/XCL1/EBI3/HLA-E	8
GO:0018212	GO:0018212	peptidyl-tyrosine modification	41/954	366/18670	2.07364589865277e-06	0.000301998248149249	0.000273311159592767	BTK/SRMS/IGF1/GHRL/LIF/CD300A/NTF3/CBLC/ITGB3/NTRK1/LEP/TNFRSF1A/IL18/ITGB2/ACE/IL12RB2/SYK/INSRR/ARHGEF2/VTN/EPHB6/IL24/TNK1/ZAP70/CRLF1/IFNG/CLCF1/CD74/CD24/ADIPOQ/PDGFB/IL6/CAV1/FRK/ADRA2A/IL13/LILRA5/TMEM102/BMX/CD80/PTK6	41
GO:0002696	GO:0002696	positive regulation of leukocyte activation	42/954	380/18670	2.21053252982903e-06	0.000312026496609087	0.000282386815600839	CCL19/BTK/TESPA1/PDCD1LG2/NFKBID/ITGAM/IGF1/IGLL1/TMIGD2/FCER1G/CARD11/TNFSF4/LGALS9/LEP/IL18/ITGB2/CRHR1/IGKC/SYK/CEBPA/HLA-DPB1/IGHV1-24/PIK3R6/ZAP70/IL12RB1/IFNG/CLCF1/HLX/XCL1/CD74/NLRP3/CD24/CD6/GATA2/IL6/IGHV4-61/CAV1/IL13/EBI3/HLA-E/CD80/IGHV3-43	42
GO:1903039	GO:1903039	positive regulation of leukocyte cell-cell adhesion	29/954	218/18670	2.29606110076445e-06	0.000312026496609087	0.000282386815600839	CCL19/TESPA1/PDCD1LG2/NFKBID/IGF1/TMIGD2/CARD11/TNFSF4/LGALS9/LEP/IL18/ITGB2/SYK/HLA-DPB1/PIK3R6/ZAP70/IL12RB1/IFNG/HLX/XCL1/CD74/NLRP3/CD24/CD6/IL6/CAV1/EBI3/HLA-E/CD80	29
GO:0050867	GO:0050867	positive regulation of cell activation	43/954	394/18670	2.33727712815796e-06	0.000312026496609087	0.000282386815600839	CCL19/BTK/TESPA1/PDCD1LG2/NFKBID/ITGAM/IGF1/IGLL1/TMIGD2/FCER1G/CARD11/TNFSF4/LGALS9/LEP/IL18/ITGB2/CRHR1/IGKC/SYK/CEBPA/HLA-DPB1/IGHV1-24/PIK3R6/ZAP70/IL12RB1/IFNG/CLCF1/HLX/XCL1/CD74/NLRP3/CD24/CD6/GATA2/IL6/IGHV4-61/CAV1/IL13/LILRA5/EBI3/HLA-E/CD80/IGHV3-43	43
GO:0050670	GO:0050670	regulation of lymphocyte proliferation	28/954	208/18670	2.70125749198887e-06	0.000350871446121582	0.000317541847991409	CCL19/BTK/PDCD1LG2/LGALS9C/IGF1/CD300A/TMIGD2/CARD11/TNFSF4/LGALS9/LEP/IL18/SYK/HLA-DPB1/ZAP70/IL12RB1/CLCF1/GNRH1/XCL1/CD74/CD24/CD6/IL6/IL13/EBI3/HLA-E/VSIG4/CD80	28
GO:0042110	GO:0042110	T cell activation	48/954	464/18670	2.79664832659904e-06	0.000353702417306184	0.00032010390264563	CCL19/IFNE/TESPA1/PDCD1LG2/NFKBID/LGALS9C/IGF1/CD300A/TMIGD2/FCER1G/IFNA21/CARD11/TNFSF4/LGALS9/LEP/IL18/NKX2-3/SYK/HLA-DPB1/SEMA4A/SIT1/RAG2/RUNX2/PIK3R6/ZAP70/IL12RB1/IFNG/HLX/GNRH1/LFNG/XCL1/CD74/FZD8/MAFB/NLRP3/CD24/CD6/ELF4/IL6/CAV1/TMEM98/EOMES/EBI3/HLA-E/VSIG4/CD80/MICB/IFNA1	48
GO:0046638	GO:0046638	positive regulation of alpha-beta T cell differentiation	12/954	47/18670	2.93898125888446e-06	0.000356895864883018	0.000322994001729556	CCL19/NFKBID/TNFSF4/LGALS9/IL18/SYK/ZAP70/IL12RB1/IFNG/HLX/NLRP3/CD80	12
GO:0032944	GO:0032944	regulation of mononuclear cell proliferation	28/954	209/18670	2.97041918337926e-06	0.000356895864883018	0.000322994001729556	CCL19/BTK/PDCD1LG2/LGALS9C/IGF1/CD300A/TMIGD2/CARD11/TNFSF4/LGALS9/LEP/IL18/SYK/HLA-DPB1/ZAP70/IL12RB1/CLCF1/GNRH1/XCL1/CD74/CD24/CD6/IL6/IL13/EBI3/HLA-E/VSIG4/CD80	28
GO:0070663	GO:0070663	regulation of leukocyte proliferation	29/954	222/18670	3.31912837951391e-06	0.000389066609559606	0.000352108818078343	CCL19/BTK/PDCD1LG2/LGALS9C/IGF1/CD300A/TMIGD2/ENPP3/CARD11/TNFSF4/LGALS9/LEP/IL18/SYK/HLA-DPB1/ZAP70/IL12RB1/CLCF1/GNRH1/XCL1/CD74/CD24/CD6/IL6/IL13/EBI3/HLA-E/VSIG4/CD80	29
GO:0046633	GO:0046633	alpha-beta T cell proliferation	10/954	33/18670	3.65300469863857e-06	0.000418008109087071	0.000378301138214901	LGALS9C/TNFSF4/LGALS9/IL18/SYK/ZAP70/XCL1/ELF4/EBI3/HLA-E	10
GO:0046634	GO:0046634	regulation of alpha-beta T cell activation	17/954	93/18670	4.20667238152822e-06	0.00047016901082848	0.000425507228408191	CCL19/NFKBID/LGALS9C/CD300A/TNFSF4/LGALS9/IL18/SYK/ZAP70/IL12RB1/IFNG/HLX/XCL1/NLRP3/EBI3/HLA-E/CD80	17
GO:0042129	GO:0042129	regulation of T cell proliferation	23/954	156/18670	4.46615474490609e-06	0.000487825902364061	0.000441486875740478	CCL19/PDCD1LG2/LGALS9C/IGF1/TMIGD2/CARD11/TNFSF4/LGALS9/LEP/IL18/SYK/HLA-DPB1/ZAP70/IL12RB1/GNRH1/XCL1/CD24/CD6/IL6/EBI3/HLA-E/VSIG4/CD80	23
GO:0050731	GO:0050731	positive regulation of peptidyl-tyrosine phosphorylation	26/954	192/18670	5.44727424278086e-06	0.000581768889128995	0.000526506132658959	IGF1/GHRL/LIF/NTF3/ITGB3/LEP/TNFRSF1A/IL18/ACE/SYK/ARHGEF2/VTN/IL24/CRLF1/IFNG/CLCF1/CD74/CD24/ADIPOQ/PDGFB/IL6/ADRA2A/IL13/LILRA5/CD80/PTK6	26
GO:0002285	GO:0002285	lymphocyte activation involved in immune response	25/954	181/18670	5.76017280203144e-06	0.000601812836664415	0.000544646087368282	CCL19/IFNE/CD180/NFKBID/FCER1G/IFNA21/TNFSF4/LGALS9/IL18/NKX2-3/SEMA4A/IL12RB1/IFNG/MFNG/CLCF1/HLX/LFNG/NLRP3/PGLYRP1/IL6/TMEM98/EOMES/CD80/ITM2A/IFNA1	25
GO:0002286	GO:0002286	T cell activation involved in immune response	18/954	106/18670	6.5607392852344e-06	0.000669071851491886	0.000605516107138987	CCL19/IFNE/NFKBID/FCER1G/IFNA21/TNFSF4/LGALS9/IL18/SEMA4A/IL12RB1/IFNG/HLX/NLRP3/IL6/TMEM98/EOMES/CD80/IFNA1	18
GO:0051480	GO:0051480	regulation of cytosolic calcium ion concentration	39/954	357/18670	6.68236555797139e-06	0.000669071851491886	0.000605516107138987	CCL19/LPAR3/PTGER2/P2RY10/NMUR2/NPFF/GHRL/OXTR/CASQ1/LPAR6/FAM155B/KCNK3/CRHR1/S1PR1/FZD9/TRPC5/F2R/PDE6A/SCGN/LIME1/CHRNA9/METTL21C/BDKRB1/FPR1/CCR8/TRPV5/XCL1/AGTR1/CD24/PTGER1/GATA2/KISS1/ACKR3/TAC4/NOL3/MS4A1/CAV1/IL13/ADRA1B	39
GO:0042088	GO:0042088	T-helper 1 type immune response	11/954	43/18670	7.45557445910742e-06	0.00071593308306209	0.000647925947655903	CCL19/NLRP10/TNFSF4/IL18/SEMA4A/IL12RB1/HLX/XCL1/TMEM98/EBI3/CD80	11
GO:0050730	GO:0050730	regulation of peptidyl-tyrosine phosphorylation	31/954	256/18670	7.55770878315599e-06	0.00071593308306209	0.000647925947655903	IGF1/GHRL/LIF/CD300A/NTF3/CBLC/ITGB3/LEP/TNFRSF1A/IL18/ITGB2/ACE/SYK/ARHGEF2/VTN/IL24/CRLF1/IFNG/CLCF1/CD74/CD24/ADIPOQ/PDGFB/IL6/CAV1/ADRA2A/IL13/LILRA5/TMEM102/CD80/PTK6	31
GO:0045624	GO:0045624	positive regulation of T-helper cell differentiation	8/954	22/18670	7.59729239204465e-06	0.00071593308306209	0.000647925947655903	CCL19/NFKBID/TNFSF4/IL18/IL12RB1/HLX/NLRP3/CD80	8
GO:0002294	GO:0002294	CD4-positive, alpha-beta T cell differentiation involved in immune response	13/954	60/18670	8.21806468781989e-06	0.0007595388248012	0.000687389540284854	CCL19/NFKBID/TNFSF4/LGALS9/IL18/SEMA4A/IL12RB1/IFNG/HLX/NLRP3/IL6/TMEM98/CD80	13
GO:0002460	GO:0002460	adaptive immune response based on somatic recombination of immune receptors built from immunoglobulin superfamily domains	39/954	361/18670	8.69252611715145e-06	0.000788231707906224	0.000713356860299301	CCL19/BTK/C4B/HLA-C/NFKBID/NLRP10/IGLL1/FCER1G/TNFSF4/IL18/ULBP1/IGKC/BTN3A2/C1RL/SEMA4A/IGHV1-24/IL12RB1/C8A/HLA-H/HLA-A/IGKV3-15/CLCF1/HLX/XCL1/CD74/NLRP3/C4A/CFI/IL6/IGHV4-61/IGLV2-14/TMEM98/ULBP3/EBI3/HLA-E/CD80/MICB/IGHV3-43/FCER2	39
GO:0046640	GO:0046640	regulation of alpha-beta T cell proliferation	9/954	30/18670	1.23636052360756e-05	0.00110036086601073	0.000995836585486638	LGALS9C/TNFSF4/LGALS9/IL18/SYK/ZAP70/XCL1/EBI3/HLA-E	9
GO:0046632	GO:0046632	alpha-beta T cell differentiation	17/954	101/18670	1.32770364046728e-05	0.0011601715811065	0.00104996582629872	CCL19/NFKBID/TNFSF4/LGALS9/IL18/NKX2-3/SYK/SEMA4A/ZAP70/IL12RB1/IFNG/HLX/NLRP3/IL6/TMEM98/EOMES/CD80	17
GO:0035710	GO:0035710	CD4-positive, alpha-beta T cell activation	16/954	92/18670	1.54825025745018e-05	0.00132873048880457	0.00120251316988424	CCL19/NFKBID/LGALS9C/TNFSF4/LGALS9/IL18/NKX2-3/SEMA4A/IL12RB1/IFNG/HLX/XCL1/NLRP3/IL6/TMEM98/CD80	16
GO:0002888	GO:0002888	positive regulation of myeloid leukocyte mediated immunity	9/954	31/18670	1.66352915581191e-05	0.00140171888884258	0.00126856833534782	BTK/ITGAM/FCER1G/ITGB2/CRHR1/SYK/GATA2/IL13/HLA-E	9
GO:0002886	GO:0002886	regulation of myeloid leukocyte mediated immunity	12/954	55/18670	1.69162912095026e-05	0.00140171888884258	0.00126856833534782	BTK/ITGAM/CD300A/FCER1G/LGALS9/CXCL6/ITGB2/CRHR1/SYK/GATA2/IL13/HLA-E	12
GO:0045582	GO:0045582	positive regulation of T cell differentiation	15/954	83/18670	1.76352445077162e-05	0.00143016366385648	0.00129431111528462	CCL19/TESPA1/NFKBID/TNFSF4/LGALS9/IL18/SYK/PIK3R6/ZAP70/IL12RB1/IFNG/HLX/CD74/NLRP3/CD80	15
GO:0007204	GO:0007204	positive regulation of cytosolic calcium ion concentration	35/954	319/18670	1.78547273889698e-05	0.00143016366385648	0.00129431111528462	CCL19/LPAR3/PTGER2/P2RY10/NMUR2/NPFF/GHRL/OXTR/CASQ1/LPAR6/FAM155B/CRHR1/S1PR1/TRPC5/F2R/LIME1/CHRNA9/METTL21C/BDKRB1/FPR1/CCR8/TRPV5/XCL1/AGTR1/CD24/PTGER1/GATA2/KISS1/ACKR3/TAC4/NOL3/MS4A1/CAV1/IL13/ADRA1B	35
GO:0043367	GO:0043367	CD4-positive, alpha-beta T cell differentiation	14/954	74/18670	1.94726447429998e-05	0.00153418902680093	0.00138845501428948	CCL19/NFKBID/TNFSF4/LGALS9/IL18/NKX2-3/SEMA4A/IL12RB1/IFNG/HLX/NLRP3/IL6/TMEM98/CD80	14
GO:0051251	GO:0051251	positive regulation of lymphocyte activation	36/954	334/18670	2.00636217847892e-05	0.00155525429512414	0.00140751927359506	CCL19/BTK/TESPA1/PDCD1LG2/NFKBID/IGF1/IGLL1/TMIGD2/CARD11/TNFSF4/LGALS9/LEP/IL18/IGKC/SYK/HLA-DPB1/IGHV1-24/PIK3R6/ZAP70/IL12RB1/IFNG/CLCF1/HLX/XCL1/CD74/NLRP3/CD24/CD6/IL6/IGHV4-61/CAV1/IL13/EBI3/HLA-E/CD80/IGHV3-43	36
GO:0045621	GO:0045621	positive regulation of lymphocyte differentiation	16/954	94/18670	2.04780879083073e-05	0.00156218556329087	0.00141379213428782	CCL19/BTK/TESPA1/NFKBID/TNFSF4/LGALS9/IL18/SYK/PIK3R6/ZAP70/IL12RB1/IFNG/HLX/CD74/NLRP3/CD80	16
GO:0061430	GO:0061430	bone trabecula morphogenesis	6/954	13/18670	2.20549795688608e-05	0.00165619112199914	0.00149886801938376	WNT10B/CHAD/FBN2/COL1A1/PLXNB1/THBS3	6
GO:0002708	GO:0002708	positive regulation of lymphocyte mediated immunity	17/954	105/18670	2.24626038693729e-05	0.00166085037224932	0.0015030846832105	BTK/HLA-C/FCER1G/TNFSF4/IL18/ULBP1/IL12RB1/HLA-H/HLA-A/CLCF1/XCL1/NLRP3/IL6/ULBP3/HLA-E/MICB/FCER2	17
GO:0002279	GO:0002279	mast cell activation involved in immune response	11/954	48/18670	2.31664979229976e-05	0.00167192734617854	0.00151310944530077	BTK/CD300A/FCER1G/ENPP3/PLA2G3/LGALS9/CRHR1/MRGPRX2/SYK/GATA2/IL13	11
GO:0042098	GO:0042098	T cell proliferation	24/954	184/18670	2.33081839771041e-05	0.00167192734617854	0.00151310944530077	CCL19/PDCD1LG2/LGALS9C/IGF1/TMIGD2/CARD11/TNFSF4/LGALS9/LEP/IL18/SYK/HLA-DPB1/ZAP70/IL12RB1/GNRH1/XCL1/CD24/CD6/ELF4/IL6/EBI3/HLA-E/VSIG4/CD80	24
GO:1903522	GO:1903522	regulation of blood circulation	33/954	297/18670	2.37885022405157e-05	0.00168128737893997	0.00152158036002803	FXYD2/PTGER2/CACNG6/KCNJ11/KCNK1/NPFF/NOS3/KCNMB2/FXYD6/GHRL/OXTR/CASQ1/KCNIP2/EDN3/KCNK3/LEP/ACE/CACNA2D4/F2R/FXYD4/S100A1/SCN1B/SCN3B/AGTR1/NPR2/MYH6/APELA/CACNG1/CAV1/MYL2/ADRA2A/SCN4B/ADRA1B	33
GO:0051591	GO:0051591	response to cAMP	16/954	97/18670	3.06564801346498e-05	0.00213529048590039	0.00193245729849539	CNGA3/WNT10B/PFKFB1/CITED1/AQP9/SDC1/COL1A1/PLA2G5/AQP1/PENK/AQP8/PDE2A/RAPGEF3/ADIPOQ/FOSL1/DUOX2	16
GO:0006959	GO:0006959	humoral immune response	37/954	356/18670	3.43132334855748e-05	0.00235584857330961	0.00213206437236684	C4B/IFNE/CAMP/CXCL1/IGLL1/IFNA21/DEFA3/CXCL6/IGKC/CD5L/C1RL/REG3A/IGHV1-24/VTN/CXCL3/BPIFB2/C8A/CST9/IGKV3-15/IFNG/CFP/C4A/CPB2/PRSS3/CFI/PGLYRP1/IL6/IGHV4-61/MS4A1/IGLV2-14/HTN1/EBI3/HLA-E/VSIG4/IGHV3-43/IFNA1/FCER2	37
GO:0001910	GO:0001910	regulation of leukocyte mediated cytotoxicity	14/954	78/18670	3.61486704248604e-05	0.00244690859242083	0.00221447451735394	HLA-C/ITGAM/LGALS9/CXCL6/LEP/ULBP1/PIK3R6/IL12RB1/HLA-H/HLA-A/XCL1/ULBP3/HLA-E/MICB	14
GO:1903037	GO:1903037	regulation of leukocyte cell-cell adhesion	33/954	304/18670	3.80796782036946e-05	0.00252537082875939	0.00228548355442403	CCL19/TESPA1/PDCD1LG2/NFKBID/LGALS9C/IGF1/CD300A/TMIGD2/CARD11/TNFSF4/LGALS9/LEP/IL18/ITGB2/SYK/HLA-DPB1/PIK3R6/ZAP70/IL12RB1/IFNG/HLX/GNRH1/XCL1/CD74/NLRP3/CD24/CD6/IL6/CAV1/EBI3/HLA-E/VSIG4/CD80	33
GO:0002827	GO:0002827	positive regulation of T-helper 1 type immune response	7/954	20/18670	3.83587329378767e-05	0.00252537082875939	0.00228548355442403	CCL19/NLRP10/IL18/IL12RB1/HLX/XCL1/CD80	7
GO:0030217	GO:0030217	T cell differentiation	28/954	240/18670	4.05837347616891e-05	0.00263574904411727	0.00238537684260739	CCL19/TESPA1/NFKBID/FCER1G/CARD11/TNFSF4/LGALS9/LEP/IL18/NKX2-3/SYK/SEMA4A/RAG2/RUNX2/PIK3R6/ZAP70/IL12RB1/IFNG/HLX/LFNG/CD74/FZD8/MAFB/NLRP3/IL6/TMEM98/EOMES/CD80	28
GO:0002825	GO:0002825	regulation of T-helper 1 type immune response	8/954	27/18670	4.19776938068241e-05	0.00268993061914129	0.00243441166048838	CCL19/NLRP10/TNFSF4/IL18/IL12RB1/HLX/XCL1/CD80	8
GO:0045576	GO:0045576	mast cell activation	12/954	60/18670	4.26352873150761e-05	0.00269612093205599	0.00244001394994313	BTK/CD300A/FCER1G/ENPP3/PLA2G3/LGALS9/CRHR1/MRGPRX2/SYK/PLSCR1/GATA2/IL13	12
GO:0022409	GO:0022409	positive regulation of cell-cell adhesion	29/954	255/18670	4.77018310863903e-05	0.00297733766495054	0.0026945176493365	CCL19/TESPA1/PDCD1LG2/NFKBID/IGF1/TMIGD2/CARD11/TNFSF4/LGALS9/LEP/IL18/ITGB2/SYK/HLA-DPB1/PIK3R6/ZAP70/IL12RB1/IFNG/HLX/XCL1/CD74/NLRP3/CD24/CD6/IL6/CAV1/EBI3/HLA-E/CD80	29
GO:2000514	GO:2000514	regulation of CD4-positive, alpha-beta T cell activation	12/954	61/18670	5.06373510207208e-05	0.00312003985904595	0.00282366443208662	CCL19/NFKBID/LGALS9C/TNFSF4/LGALS9/IL18/IL12RB1/IFNG/HLX/XCL1/NLRP3/CD80	12
GO:0046683	GO:0046683	response to organophosphorus	19/954	134/18670	5.13743609836164e-05	0.00312538201123114	0.00282849912837179	CNGA3/WNT10B/KCNJ11/PFKFB1/CITED1/AQP9/P2RX6/SDC1/COL1A1/PLA2G5/AQP1/PENK/AQP8/AKR1C1/PDE2A/RAPGEF3/ADIPOQ/FOSL1/DUOX2	19
GO:0007159	GO:0007159	leukocyte cell-cell adhesion	35/954	337/18670	5.62227317426979e-05	0.00337758060944258	0.00305674115211616	CCL19/TESPA1/PDCD1LG2/NFKBID/LGALS9C/IGF1/CD300A/TMIGD2/CARD11/TNFSF4/LGALS9/LEP/IL18/ITGB2/SYK/HLA-DPB1/PIK3R6/ZAP70/IL12RB1/IFNG/HLX/GNRH1/XCL1/SELPLG/CD74/NLRP3/CD24/CD6/IL6/CAV1/EBI3/UMOD/HLA-E/VSIG4/CD80	35
GO:0006805	GO:0006805	xenobiotic metabolic process	18/954	125/18670	6.53454581139152e-05	0.0038771638480923	0.00350886852406365	UGT2B15/CYP2A6/SULT1A1/CYP2D6/CYP2B6/GSTA4/CYP3A5/AKR7L/GSTA1/CYP2D7/CYP26A1/AKR1C1/GSTA3/GSTA2/BAAT/ACY3/AOC1/GLYAT	18
GO:0060346	GO:0060346	bone trabecula formation	5/954	10/18670	7.00356726283374e-05	0.00408815007714614	0.00369981297911993	WNT10B/CHAD/FBN2/COL1A1/THBS3	5
GO:0046637	GO:0046637	regulation of alpha-beta T cell differentiation	12/954	63/18670	7.06026750734769e-05	0.00408815007714614	0.00369981297911993	CCL19/NFKBID/TNFSF4/LGALS9/IL18/SYK/ZAP70/IL12RB1/IFNG/HLX/NLRP3/CD80	12
GO:0050863	GO:0050863	regulation of T cell activation	33/954	314/18670	7.2120250168339e-05	0.00410840209674838	0.003718141240941	CCL19/TESPA1/PDCD1LG2/NFKBID/LGALS9C/IGF1/CD300A/TMIGD2/CARD11/TNFSF4/LGALS9/LEP/IL18/SYK/HLA-DPB1/SIT1/PIK3R6/ZAP70/IL12RB1/IFNG/HLX/GNRH1/XCL1/CD74/NLRP3/CD24/CD6/IL6/CAV1/EBI3/HLA-E/VSIG4/CD80	33
GO:0002706	GO:0002706	regulation of lymphocyte mediated immunity	20/954	149/18670	7.26621261389123e-05	0.00410840209674838	0.003718141240941	BTK/HLA-C/FCER1G/TNFSF4/LGALS9/LEP/IL18/ULBP1/PIK3R6/IL12RB1/HLA-H/HLA-A/CLCF1/XCL1/NLRP3/IL6/ULBP3/HLA-E/MICB/FCER2	20
GO:0038083	GO:0038083	peptidyl-tyrosine autophosphorylation	9/954	37/18670	7.78530843202398e-05	0.00435072003771015	0.00393744118006403	BTK/SRMS/NTRK1/ACE/TNK1/CAV1/FRK/BMX/PTK6	9
GO:0008202	GO:0008202	steroid metabolic process	34/954	331/18670	8.87657820003223e-05	0.00490354423325918	0.00443775210193989	UGT2B15/CYP2A6/SULT1A1/RDH16/ACOX2/CYP39A1/APOBR/RDH8/APOF/HSD17B3/LEP/CYP2D6/CH25H/CEBPA/CYP2B6/AKR1C4/SNAI2/AKR1B15/CYP3A5/APOL1/RDH5/IFNG/CYP26A1/HSD3B2/AKR1C1/DKKL1/SCARF1/SULT1A4/APOA5/AGTR1/OSBPL7/BAAT/SERPINA6/AKR1C2	34
GO:0002830	GO:0002830	positive regulation of type 2 immune response	6/954	16/18670	9.01487865616202e-05	0.00492335304789939	0.0044556792592418	TNFSF4/IL18/XCL1/CD74/NLRP3/IL6	6
GO:0030216	GO:0030216	keratinocyte differentiation	32/954	305/18670	9.52368113551165e-05	0.00514278781317629	0.00465426971637305	OVOL2/KRTAP12-1/DSC3/CSTA/KRTAP5-6/KRTAP2-1/KRTAP6-1/LCE2C/KRTAP13-2/KRT33A/KRTAP21-1/KRT83/KRT12/REG3A/DSG4/DSG3/SFN/KRTAP21-2/PERP/SPRR2F/CNFN/KRT28/KRTAP11-1/TGM1/KRTAP2-3/KRTAP5-2/KRTAP20-2/PRSS8/KLK12/KRT31/TGM5/KRTAP8-1	32
GO:0043303	GO:0043303	mast cell degranulation	10/954	47/18670	0.000106550247988332	0.00562725815199914	0.00509271977660829	BTK/CD300A/FCER1G/PLA2G3/LGALS9/CRHR1/MRGPRX2/SYK/GATA2/IL13	10
GO:0043370	GO:0043370	regulation of CD4-positive, alpha-beta T cell differentiation	10/954	47/18670	0.000106550247988332	0.00562725815199914	0.00509271977660829	CCL19/NFKBID/TNFSF4/LGALS9/IL18/IL12RB1/IFNG/HLX/NLRP3/CD80	10
GO:0002711	GO:0002711	positive regulation of T cell mediated immunity	10/954	48/18670	0.000128493340110788	0.00671238035404834	0.00607476523269767	HLA-C/TNFSF4/IL18/IL12RB1/HLA-H/HLA-A/XCL1/NLRP3/IL6/HLA-E	10
GO:0071466	GO:0071466	cellular response to xenobiotic stimulus	22/954	180/18670	0.00013364314256885	0.00690633272242895	0.00625029388901514	UGT2B15/CYP2A6/SULT1A1/CYP2D6/CYP2B6/GSTA4/METTL21C/CYP3A5/AKR7L/GSTA1/CYP2D7/AQP1/CYP26A1/AKR1C1/PDE2A/GSTA3/GSTA2/BAAT/ACY3/PDGFB/AOC1/GLYAT	22
GO:1902476	GO:1902476	chloride transmembrane transport	14/954	88/18670	0.000141345941329725	0.0071636189329998	0.0064831402481887	GLRA3/TTYH1/CLCA2/SLC12A1/BSND/APOL1/CLIC6/CLCNKA/GLRA1/BEST4/SLC26A1/SLC12A3/GABRA5/GABRB2	14
GO:0043302	GO:0043302	positive regulation of leukocyte degranulation	7/954	24/18670	0.000143093511770283	0.0071636189329998	0.0064831402481887	ITGAM/FCER1G/ITGB2/CRHR1/SYK/GATA2/IL13	7
GO:0060343	GO:0060343	trabecula formation	7/954	24/18670	0.000143093511770283	0.0071636189329998	0.0064831402481887	WNT10B/OVOL2/CHAD/FBN2/ADAMTS1/COL1A1/THBS3	7
GO:0042093	GO:0042093	T-helper cell differentiation	11/954	58/18670	0.000146274943083176	0.0071848968103544	0.00650239692060022	CCL19/NFKBID/TNFSF4/IL18/SEMA4A/IL12RB1/HLX/NLRP3/IL6/TMEM98/CD80	11
GO:0042445	GO:0042445	hormone metabolic process	26/954	232/18670	0.000146508507576931	0.0071848968103544	0.00650239692060022	SULT1A1/RDH16/RDH8/HSD17B3/DUOXA1/LEP/CYP2D6/DIO1/ACE/ALDH1A1/PCSK1/AKR1C4/AKR1B15/CYP3A5/RDH5/IFNG/CYP26A1/PCSK2/HSD3B2/AKR1C1/DKKL1/DHRS3/DUOXA2/SERPINA6/DUOX2/AKR1C2	26
GO:0002822	GO:0002822	regulation of adaptive immune response based on somatic recombination of immune receptors built from immunoglobulin superfamily domains	19/954	145/18670	0.00015073347978885	0.00731742529156781	0.006622336400718	CCL19/BTK/HLA-C/NFKBID/NLRP10/FCER1G/TNFSF4/IL18/IL12RB1/HLA-H/HLA-A/CLCF1/HLX/XCL1/NLRP3/IL6/HLA-E/CD80/FCER2	19
GO:0002448	GO:0002448	mast cell mediated immunity	10/954	49/18670	0.000154131170140829	0.00740754403696824	0.00670389468444111	BTK/CD300A/FCER1G/PLA2G3/LGALS9/CRHR1/MRGPRX2/SYK/GATA2/IL13	10
GO:0008217	GO:0008217	regulation of blood pressure	22/954	182/18670	0.000157117101152943	0.00746332646524053	0.00675437828906277	DRD3/NPFF/NOS3/OXTR/EDN3/LEP/ACE/ADAMTS16/F2R/GUCA2B/BDKRB1/KLK1/ERAP2/AGTR1/NPR2/ADIPOQ/MYH6/TAC4/PDGFB/PTPRO/ADRA1B/RAMP2	22
GO:0033006	GO:0033006	regulation of mast cell activation involved in immune response	8/954	32/18670	0.000158397690273519	0.00746332646524053	0.00675437828906277	CD300A/FCER1G/ENPP3/LGALS9/CRHR1/SYK/GATA2/IL13	8
GO:0046427	GO:0046427	positive regulation of JAK-STAT cascade	14/954	89/18670	0.000159973696471934	0.00746440374023414	0.00675535323272389	IGF1/LIF/CD300A/LEP/TNFRSF1A/IL18/F2R/IL24/CRLF1/IFNG/CLCF1/IL6/IL13/PTK6	14
GO:0006874	GO:0006874	cellular calcium ion homeostasis	42/954	458/18670	0.000184711670113037	0.0085358104477236	0.00772498604156951	CCL19/DRD3/LPAR3/PTGER2/P2RY10/NMUR2/NPFF/GHRL/OXTR/CASQ1/SLC24A3/EDN3/LPAR6/FAM155B/KCNK3/CRHR1/S1PR1/FZD9/TRPC5/F2R/PDE6A/SCGN/LIME1/CHRNA9/METTL21C/BDKRB1/FPR1/CCR8/TRPV5/XCL1/AGTR1/CD24/PTGER1/GATA2/KISS1/ACKR3/TAC4/NOL3/MS4A1/CAV1/IL13/ADRA1B	42
GO:0046425	GO:0046425	regulation of JAK-STAT cascade	18/954	137/18670	0.000215322232061278	0.00985560616463335	0.0089194131616762	IFNE/IGF1/LIF/CD300A/IFNA21/LEP/TNFRSF1A/IL18/F2R/IL24/CRLF1/IFNG/CLCF1/IL6/CAV1/IL13/IFNA1/PTK6	18
GO:0033003	GO:0033003	regulation of mast cell activation	9/954	42/18670	0.000221768379939709	0.0100548946602853	0.00909977106167705	CD300A/FCER1G/ENPP3/LGALS9/CRHR1/SYK/PLSCR1/GATA2/IL13	9
GO:1904894	GO:1904894	positive regulation of STAT cascade	14/954	92/18670	0.000229122868231264	0.0102912570534528	0.00931368117591325	IGF1/LIF/CD300A/LEP/TNFRSF1A/IL18/F2R/IL24/CRLF1/IFNG/CLCF1/IL6/IL13/PTK6	14
GO:0042531	GO:0042531	positive regulation of tyrosine phosphorylation of STAT protein	12/954	71/18670	0.000232704028283198	0.0103553292586023	0.00937166710395882	IGF1/LIF/LEP/TNFRSF1A/IL18/IL24/CRLF1/IFNG/CLCF1/IL6/IL13/PTK6	12
GO:0008544	GO:0008544	epidermis development	42/954	464/18670	0.000243998036827415	0.0107582987613996	0.0097363581667878	WNT10B/OVOL2/KRTAP12-1/DSC3/CSTA/KRTAP5-6/KRTAP2-1/KRTAP6-1/LAMC2/LCE2C/KRTAP13-2/KRT33A/PTHLH/KRTAP21-1/SMO/KRT83/KRT12/REG3A/DSG4/DSG3/DKK1/SFN/KRTAP21-2/PERP/SPRR2F/CNFN/KRT28/KRTAP11-1/SFRP4/TGM1/KRTAP2-3/KRTAP5-2/COL7A1/HPSE/KRTAP20-2/CST6/PRSS8/KLK12/KRT31/CALML5/TGM5/KRTAP8-1	42
GO:0045063	GO:0045063	T-helper 1 cell differentiation	6/954	19/18670	0.000267631933883694	0.0116930824931367	0.0105823459407409	CCL19/TNFSF4/SEMA4A/HLX/TMEM98/CD80	6
GO:0043405	GO:0043405	regulation of MAP kinase activity	33/954	337/18670	0.00027337483315487	0.0118363914247055	0.0107120418264194	CCL19/LPAR3/GADD45G/IGF1/GHRL/CD300A/NTF3/CBLC/NRK/EDN3/NTRK1/SYK/PIK3R5/TPD52L1/F2R/LIME1/DKK1/C1QTNF2/GADD45B/FPR1/PIK3R6/TGFB3/CD74/FZD8/CD24/ADIPOQ/SPRY2/MDFIC/PDGFB/CAV1/ADRA2A/GFRAL/TRIB1	33
GO:0042509	GO:0042509	regulation of tyrosine phosphorylation of STAT protein	13/954	83/18670	0.000283796317647649	0.0121779027019161	0.011021112636467	IGF1/LIF/LEP/TNFRSF1A/IL18/IL24/CRLF1/IFNG/CLCF1/IL6/CAV1/IL13/PTK6	13
GO:0002449	GO:0002449	lymphocyte mediated immunity	34/954	352/18670	0.000287036748898968	0.0122079523469774	0.0110483078383841	BTK/C4B/HLA-C/IGLL1/FCER1G/TNFSF4/LGALS9/LEP/IL18/ULBP1/IGKC/BTN3A2/C1RL/IGHV1-24/PIK3R6/IL12RB1/C8A/HLA-H/HLA-A/IGKV3-15/CLCF1/XCL1/CD74/NLRP3/C4A/CFI/IL6/IGHV4-61/IGLV2-14/ULBP3/HLA-E/MICB/IGHV3-43/FCER2	34
GO:0045622	GO:0045622	regulation of T-helper cell differentiation	8/954	35/18670	0.000309303290715571	0.0130395755717459	0.0118009344158517	CCL19/NFKBID/TNFSF4/IL18/IL12RB1/HLX/NLRP3/CD80	8
GO:0035637	GO:0035637	multicellular organismal signaling	23/954	204/18670	0.000316738804169324	0.0132369277638067	0.0119795399435025	FXYD2/CACNG6/KCNJ11/SCN4A/KCNK1/KCNMB2/FXYD6/GHRL/CASQ1/KCNIP2/KCNK3/S1PR1/CACNA2D4/FXYD4/DMRT3/GLRA1/SCN1B/SCN3B/CHRNA1/NPR2/CACNG1/CAV1/SCN4B	23
GO:0050886	GO:0050886	endocrine process	13/954	84/18670	0.000320323907301361	0.0132551243454534	0.0119960080152909	DRD3/NOS3/GHRL/OXTR/EDN3/LEP/CRHR1/ACE/F2R/INHA/AGTR1/C1QTNF3/KISS1	13
GO:0051249	GO:0051249	regulation of lymphocyte activation	43/954	485/18670	0.00032269029305411	0.0132551243454534	0.0119960080152909	CCL19/BTK/TESPA1/PDCD1LG2/NFKBID/LGALS9C/IGF1/CD300A/IGLL1/TMIGD2/CARD11/TNFSF4/LGALS9/LEP/IL18/IGKC/SYK/HLA-DPB1/IGHV1-24/SIT1/PIK3R6/ZAP70/IL12RB1/IFNG/CLCF1/HLX/GNRH1/XCL1/CD74/INHA/NLRP3/CD24/CD6/PGLYRP1/IL6/IGHV4-61/CAV1/IL13/EBI3/HLA-E/VSIG4/CD80/IGHV3-43	43
GO:0055074	GO:0055074	calcium ion homeostasis	42/954	471/18670	0.000334384562400251	0.0136190864991153	0.0123253970725944	CCL19/DRD3/LPAR3/PTGER2/P2RY10/NMUR2/NPFF/GHRL/OXTR/CASQ1/SLC24A3/EDN3/LPAR6/FAM155B/KCNK3/CRHR1/S1PR1/FZD9/TRPC5/F2R/PDE6A/SCGN/LIME1/CHRNA9/METTL21C/BDKRB1/FPR1/CCR8/TRPV5/XCL1/AGTR1/CD24/PTGER1/GATA2/KISS1/ACKR3/TAC4/NOL3/MS4A1/CAV1/IL13/ADRA1B	42
GO:1901568	GO:1901568	fatty acid derivative metabolic process	20/954	167/18670	0.000347403393641814	0.0139754619384306	0.0126479200844548	GGT3P/GGTLC2/ALOX5AP/CYP2A6/PLA2G3/CYP2D6/AWAT1/TNFRSF1A/SYK/CYP2B6/PLA2G4B/AKR1C4/GSTA1/FAAH/PLA2G5/CYP2D7/PTGES/CD74/GGTLC1/AKR1C2	20
GO:0001909	GO:0001909	leukocyte mediated cytotoxicity	15/954	107/18670	0.000348950360510126	0.0139754619384306	0.0126479200844548	HLA-C/ITGAM/LGALS9/CXCL6/LEP/IL18/ULBP1/PIK3R6/IL12RB1/HLA-H/HLA-A/XCL1/ULBP3/HLA-E/MICB	15
GO:0019370	GO:0019370	leukotriene biosynthetic process	6/954	20/18670	0.000365891877146188	0.0145328624922692	0.0131523726521796	GGT3P/GGTLC2/ALOX5AP/SYK/PLA2G5/GGTLC1	6
GO:0030183	GO:0030183	B cell differentiation	17/954	131/18670	0.000369852379438854	0.0145697584883863	0.0131857638640323	BTK/IFNE/ADGRG3/IFNA21/CARD11/NTRK1/NKX2-3/SYK/FZD9/RAG2/MFNG/CLCF1/LFNG/INHA/MS4A1/ITM2A/IFNA1	17
GO:0002237	GO:0002237	response to molecule of bacterial origin	33/954	343/18670	0.000376071685332807	0.0146943131683697	0.0132984869815589	GGT3P/C4B/PTGER2/PDCD1LG2/CD180/CXCL1/NOS3/CITED1/DEFA3/TNFSF4/LGALS9/CXCL6/IL18/SHPK/IL12RB2/F2R/ANKRD1/CXCL3/IL24/BDKRB1/PENK/PTGES/GNRH1/CD68/NLRP3/CD24/CD6/PTGER1/IL6/IL13/CARD17/TRIB1/CD80	33
GO:0002526	GO:0002526	acute inflammatory response	24/954	220/18670	0.000387303966892098	0.0150111521361566	0.0135852291273188	BTK/C4B/NPFF/FCER1G/IL22/TNFSF4/IGKC/CD5L/REG3A/VTN/C8A/IGKV3-15/CFP/PTGES/PLSCR1/NLRP3/C4A/CPB2/CFI/CD6/IL6/IGLV2-14/HLA-E/VSIG4	24
GO:0007259	GO:0007259	JAK-STAT cascade	19/954	156/18670	0.000390593285958015	0.0150175306585138	0.0135910017480296	IFNE/IGF1/LIF/CD300A/IFNA21/LEP/TNFRSF1A/IL18/F2R/IL24/CRLF1/IFNG/CLCF1/STAT4/IL6/CAV1/IL13/IFNA1/PTK6	19
GO:1902107	GO:1902107	positive regulation of leukocyte differentiation	18/954	144/18670	0.000400771420356525	0.0152865670335989	0.0138344821128919	CCL19/BTK/TESPA1/NFKBID/LIF/TNFSF4/LGALS9/IL18/SYK/PIK3R6/ZAP70/IL12RB1/IFNG/HLX/CD74/NLRP3/TRIB1/CD80	18
GO:0007260	GO:0007260	tyrosine phosphorylation of STAT protein	13/954	86/18670	0.000405505150772467	0.0153453366504919	0.0138876691503674	IGF1/LIF/LEP/TNFRSF1A/IL18/IL24/CRLF1/IFNG/CLCF1/IL6/CAV1/IL13/PTK6	13
GO:0043588	GO:0043588	skin development	38/954	419/18670	0.000455824120624913	0.0169951477908356	0.0153807632283621	WNT10B/OVOL2/KRTAP12-1/DSC3/CSTA/KRTAP5-6/KRTAP2-1/KRTAP6-1/LCE2C/KRTAP13-2/KRT33A/KRTAP21-1/SMO/KRT83/KRT12/REG3A/DSG4/DSG3/DKK1/COL1A1/SFN/KRTAP21-2/PERP/SPRR2F/CNFN/KRT28/KRTAP11-1/TGM1/KRTAP2-3/KRTAP5-2/HPSE/KRTAP20-2/PRSS8/KLK12/KRT31/TGM5/LTB/KRTAP8-1	38
GO:0043300	GO:0043300	regulation of leukocyte degranulation	9/954	46/18670	0.000456174378905075	0.0169951477908356	0.0153807632283621	ITGAM/CD300A/FCER1G/LGALS9/ITGB2/CRHR1/SYK/GATA2/IL13	9
GO:1904892	GO:1904892	regulation of STAT cascade	18/954	146/18670	0.000474326600938125	0.0175354895700664	0.0158697774500108	IFNE/IGF1/LIF/CD300A/IFNA21/LEP/TNFRSF1A/IL18/F2R/IL24/CRLF1/IFNG/CLCF1/IL6/CAV1/IL13/IFNA1/PTK6	18
GO:0001912	GO:0001912	positive regulation of leukocyte mediated cytotoxicity	10/954	56/18670	0.000483171612592242	0.0177261280161703	0.0160423069765459	HLA-C/ITGAM/ULBP1/IL12RB1/HLA-H/HLA-A/XCL1/ULBP3/HLA-E/MICB	10
GO:0009410	GO:0009410	response to xenobiotic stimulus	29/954	292/18670	0.000497637925244283	0.0181185444600305	0.0163974474251147	DRD3/OR13F1/UGT2B15/CYP2A6/SULT1A1/NPFF/OXTR/CYP2D6/CRHR1/CYP2B6/GSTA4/METTL21C/NR4A2/CYP3A5/AKR7L/GSTA1/CYP2D7/AQP1/CYP26A1/PENK/AKR1C1/PDE2A/GSTA3/GSTA2/BAAT/ACY3/PDGFB/AOC1/GLYAT	29
GO:0098661	GO:0098661	inorganic anion transmembrane transport	15/954	111/18670	0.000520468517512151	0.0188073059786722	0.0170207828599937	GLRA3/TTYH1/CLCA2/SLC12A1/BSND/APOL1/CLIC6/CLCNKA/GLRA1/BEST4/SLC26A1/SLC12A3/ADAMTS8/GABRA5/GABRB2	15
GO:0002819	GO:0002819	regulation of adaptive immune response	19/954	160/18670	0.000537430797232323	0.0191876913507503	0.0173650350792431	CCL19/BTK/HLA-C/NFKBID/NLRP10/FCER1G/TNFSF4/IL18/IL12RB1/HLA-H/HLA-A/CLCF1/HLX/XCL1/NLRP3/IL6/HLA-E/CD80/FCER2	19
GO:0061383	GO:0061383	trabecula morphogenesis	9/954	47/18670	0.000538980094122201	0.0191876913507503	0.0173650350792431	WNT10B/OVOL2/CHAD/FBN2/ADAMTS1/S1PR1/COL1A1/PLXNB1/THBS3	9
GO:0070268	GO:0070268	cornification	15/954	112/18670	0.000573156928306319	0.0202543543929424	0.018330374827877	DSC3/CSTA/KRT33A/KRT83/KRT12/DSG4/DSG3/PERP/SPRR2F/KRT28/TGM1/PRSS8/KLK12/KRT31/TGM5	15
GO:0014074	GO:0014074	response to purine-containing compound	18/954	149/18670	0.000606434595042959	0.0212739026553026	0.0192530752725126	CNGA3/WNT10B/KCNJ11/PFKFB1/CITED1/AQP9/P2RX6/SDC1/COL1A1/PLA2G5/AQP1/PENK/AQP8/PDE2A/RAPGEF3/ADIPOQ/FOSL1/DUOX2	18
GO:0042113	GO:0042113	B cell activation	30/954	310/18670	0.000617831354382145	0.0215166484721782	0.0194727624432267	BTK/IFNE/ADGRG3/CD180/CD300A/IGLL1/IFNA21/CARD11/TNFSF4/NTRK1/NKX2-3/IGKC/SYK/FZD9/IGHV1-24/RAG2/ZAP70/MFNG/CLCF1/LFNG/CD74/INHA/FCRL1/IL6/IGHV4-61/MS4A1/IL13/IGHV3-43/ITM2A/IFNA1	30
GO:0002828	GO:0002828	regulation of type 2 immune response	7/954	30/18670	0.000643539275226912	0.0220069983789158	0.0199165335658672	TNFSF4/IL18/HLX/XCL1/CD74/NLRP3/IL6	7
GO:0019883	GO:0019883	antigen processing and presentation of endogenous antigen	6/954	22/18670	0.000645163026725902	0.0220069983789158	0.0199165335658672	HLA-C/HLA-H/HLA-A/ERAP2/CD74/HLA-E	6
GO:0019229	GO:0019229	regulation of vasoconstriction	10/954	58/18670	0.000645648516734733	0.0220069983789158	0.0199165335658672	KCNMB2/OXTR/EDN3/LEP/ACE/F2R/AGTR1/CAV1/ADRA2A/ADRA1B	10
GO:0002483	GO:0002483	antigen processing and presentation of endogenous peptide antigen	5/954	15/18670	0.000673452304715862	0.0223214605273409	0.0202011246685005	HLA-C/HLA-H/HLA-A/ERAP2/HLA-E	5
GO:0019885	GO:0019885	antigen processing and presentation of endogenous peptide antigen via MHC class I	5/954	15/18670	0.000673452304715862	0.0223214605273409	0.0202011246685005	HLA-C/HLA-H/HLA-A/ERAP2/HLA-E	5
GO:0033008	GO:0033008	positive regulation of mast cell activation involved in immune response	5/954	15/18670	0.000673452304715862	0.0223214605273409	0.0202011246685005	FCER1G/CRHR1/SYK/GATA2/IL13	5
GO:0043306	GO:0043306	positive regulation of mast cell degranulation	5/954	15/18670	0.000673452304715862	0.0223214605273409	0.0202011246685005	FCER1G/CRHR1/SYK/GATA2/IL13	5
GO:0051047	GO:0051047	positive regulation of secretion	38/954	428/18670	0.000683484801286267	0.0224988216094644	0.0203616380599485	CCL19/DRD3/ITGAM/LGALS9C/IGF1/NLRP10/GHRL/OXTR/RFX6/FCER1G/EDN3/TNFSF4/LGALS9/LEP/ITGB2/CRHR1/UNC13A/SDC1/SYK/F2R/ANKRD1/TGFB3/IFNG/AQP1/INHA/STX1B/NLRP3/CPB2/C1QTNF3/PANX3/SYBU/GATA2/KISS1/IL6/IL13/LILRA5/HLA-E/GIP	38
GO:1903532	GO:1903532	positive regulation of secretion by cell	36/954	399/18670	0.000698904906493748	0.022849911432714	0.0206793775412257	CCL19/ITGAM/LGALS9C/IGF1/NLRP10/GHRL/OXTR/RFX6/FCER1G/EDN3/TNFSF4/LGALS9/LEP/ITGB2/CRHR1/UNC13A/SDC1/SYK/F2R/ANKRD1/TGFB3/IFNG/INHA/STX1B/NLRP3/CPB2/C1QTNF3/PANX3/SYBU/GATA2/KISS1/IL6/IL13/LILRA5/HLA-E/GIP	36
GO:0050817	GO:0050817	coagulation	32/954	342/18670	0.000738386680082656	0.0238514503292641	0.0215857793461067	ANXA8/NOS3/FCER1G/IFNA21/NFE2/FAP/PRKACG/ITGB3/MYL9/SERPINA5/P2RX6/SYK/PIK3R5/F2R/VTN/COL1A1/HS3ST5/PIK3R6/ITGA2B/GATA6/SH2B2/PLSCR1/CPB2/GP9/PROC/GATA2/HPSE/PDGFB/IL6/CAV1/ADRA2A/IFNA1	32
GO:0001913	GO:0001913	T cell mediated cytotoxicity	9/954	49/18670	0.000741612549786618	0.0238514503292641	0.0215857793461067	HLA-C/ULBP1/IL12RB1/HLA-H/HLA-A/XCL1/ULBP3/HLA-E/MICB	9
GO:0018958	GO:0018958	phenol-containing compound metabolic process	14/954	103/18670	0.000744427288678654	0.0238514503292641	0.0215857793461067	DRD3/SULT1A1/ITGAM/CITED1/DUOXA1/ITGB2/DIO1/MC1R/NR4A2/DAO/SULT1A4/DUOXA2/SLC45A2/DUOX2	14
GO:0043406	GO:0043406	positive regulation of MAP kinase activity	26/954	258/18670	0.000765250966561375	0.024356265862874	0.0220426419925521	CCL19/LPAR3/GADD45G/IGF1/GHRL/NTF3/NRK/EDN3/NTRK1/SYK/PIK3R5/TPD52L1/F2R/DKK1/C1QTNF2/GADD45B/FPR1/PIK3R6/TGFB3/CD74/FZD8/CD24/MDFIC/PDGFB/ADRA2A/GFRAL	26
GO:0043304	GO:0043304	regulation of mast cell degranulation	7/954	31/18670	0.000794977213529136	0.0245296430086539	0.0221995498853972	CD300A/FCER1G/LGALS9/CRHR1/SYK/GATA2/IL13	7
GO:0050482	GO:0050482	arachidonic acid secretion	7/954	31/18670	0.000794977213529136	0.0245296430086539	0.0221995498853972	DRD3/NMUR2/PLA2G3/ACE/SYK/PLA2G2E/PLA2G5	7
GO:0051482	GO:0051482	positive regulation of cytosolic calcium ion concentration involved in phospholipase C-activating G protein-coupled signaling pathway	7/954	31/18670	0.000794977213529136	0.0245296430086539	0.0221995498853972	LPAR3/P2RY10/LPAR6/S1PR1/F2R/AGTR1/KISS1	7
GO:1903963	GO:1903963	arachidonate transport	7/954	31/18670	0.000794977213529136	0.0245296430086539	0.0221995498853972	DRD3/NMUR2/PLA2G3/ACE/SYK/PLA2G2E/PLA2G5	7
GO:0009913	GO:0009913	epidermal cell differentiation	33/954	358/18670	0.000796218125124846	0.0245296430086539	0.0221995498853972	OVOL2/KRTAP12-1/DSC3/CSTA/KRTAP5-6/KRTAP2-1/KRTAP6-1/LCE2C/KRTAP13-2/KRT33A/KRTAP21-1/KRT83/KRT12/REG3A/DSG4/DSG3/SFN/KRTAP21-2/PERP/SPRR2F/CNFN/KRT28/KRTAP11-1/SFRP4/TGM1/KRTAP2-3/KRTAP5-2/KRTAP20-2/PRSS8/KLK12/KRT31/TGM5/KRTAP8-1	33
GO:0032496	GO:0032496	response to lipopolysaccharide	31/954	330/18670	0.000830667767689041	0.0251078630714235	0.0227228442979438	GGT3P/PTGER2/PDCD1LG2/CD180/CXCL1/NOS3/CITED1/DEFA3/TNFSF4/LGALS9/CXCL6/IL18/SHPK/IL12RB2/F2R/ANKRD1/CXCL3/IL24/BDKRB1/PENK/PTGES/GNRH1/CD68/NLRP3/CD6/PTGER1/IL6/IL13/CARD17/TRIB1/CD80	31
GO:0032753	GO:0032753	positive regulation of interleukin-4 production	6/954	23/18670	0.000835452636889577	0.0251078630714235	0.0227228442979438	FCER1G/TNFSF4/LGALS9/SYK/NLRP3/HLA-E	6
GO:0072215	GO:0072215	regulation of metanephros development	6/954	23/18670	0.000835452636889577	0.0251078630714235	0.0227228442979438	LIF/CITED1/MYC/ADIPOQ/PDGFB/WNT9B	6
GO:0022407	GO:0022407	regulation of cell-cell adhesion	36/954	403/18670	0.000837174550339512	0.0251078630714235	0.0227228442979438	CCL19/TESPA1/PDCD1LG2/ZNF703/NFKBID/LGALS9C/IGF1/CD300A/TMIGD2/CARD11/TNFSF4/LGALS9/LEP/IL18/ITGB2/SYK/HLA-DPB1/SNAI2/PIK3R6/ZAP70/IL12RB1/IFNG/HLX/GNRH1/XCL1/CD74/NLRP3/CD24/ADIPOQ/CD6/IL6/CAV1/EBI3/HLA-E/VSIG4/CD80	36
GO:0072503	GO:0072503	cellular divalent inorganic cation homeostasis	42/954	493/18670	0.000844468653709343	0.0251078630714235	0.0227228442979438	CCL19/DRD3/LPAR3/PTGER2/P2RY10/NMUR2/NPFF/GHRL/OXTR/CASQ1/SLC24A3/EDN3/LPAR6/FAM155B/KCNK3/CRHR1/S1PR1/FZD9/TRPC5/F2R/PDE6A/SCGN/LIME1/CHRNA9/METTL21C/BDKRB1/FPR1/CCR8/TRPV5/XCL1/AGTR1/CD24/PTGER1/GATA2/KISS1/ACKR3/TAC4/NOL3/MS4A1/CAV1/IL13/ADRA1B	42
GO:0097696	GO:0097696	STAT cascade	19/954	166/18670	0.000846332463081691	0.0251078630714235	0.0227228442979438	IFNE/IGF1/LIF/CD300A/IFNA21/LEP/TNFRSF1A/IL18/F2R/IL24/CRLF1/IFNG/CLCF1/STAT4/IL6/CAV1/IL13/IFNA1/PTK6	19
GO:0002456	GO:0002456	T cell mediated immunity	14/954	106/18670	0.000992897590719216	0.0292752504355617	0.02649436774202	HLA-C/TNFSF4/IL18/ULBP1/BTN3A2/IL12RB1/HLA-H/HLA-A/XCL1/NLRP3/IL6/ULBP3/HLA-E/MICB	14
GO:0043062	GO:0043062	extracellular structure organization	37/954	422/18670	0.0010042356498186	0.0294290032501719	0.0266335154367809	ITGAD/ALB/ITGAM/LAMC2/FBN2/FAP/COL2A1/PRKACG/ITGB3/TNFRSF1A/ITGB2/BGN/ICAM4/SDC1/SCX/VTN/PLA2G2E/NOXO1/COL1A1/ITGA2B/SPOCK2/COL9A2/ADAMTSL4/COL11A2/CPB2/CTSS/APOA5/AGTR1/COL7A1/PDGFB/IL6/COL9A1/COL4A1/COL8A2/TPSAB1/MMP28/RAMP2	37
GO:0045619	GO:0045619	regulation of lymphocyte differentiation	19/954	169/18670	0.0010510292811209	0.030613616515558	0.0277056012095156	CCL19/BTK/TESPA1/NFKBID/CARD11/TNFSF4/LGALS9/IL18/SYK/PIK3R6/ZAP70/IL12RB1/IFNG/HLX/CD74/INHA/NLRP3/PGLYRP1/CD80	19
GO:0019932	GO:0019932	second-messenger-mediated signaling	38/954	439/18670	0.00109419165144667	0.0312550174299886	0.0282860748670988	DRD3/BTK/OR13F1/PTGER2/NMUR2/ADGRG3/NOS3/IGF1/CASQ1/EDN3/GPR26/CRHR1/PTHLH/SYK/PLA2G4B/CALML6/ADGRL4/MC1R/GUCA2B/CALML3/MC5R/FPR1/KCNC2/ZAP70/CCR8/AQP1/AGTR1/PDE2A/RAPGEF3/NPR2/PTGER1/ACKR3/ADRA2A/CALML5/GUCY2F/GIP/ADRA1B/RAMP2	38
GO:0001787	GO:0001787	natural killer cell proliferation	4/954	10/18670	0.00111021467909756	0.0312550174299886	0.0282860748670988	LEP/IL18/ELF4/HLA-E	4
GO:0031284	GO:0031284	positive regulation of guanylate cyclase activity	4/954	10/18670	0.00111021467909756	0.0312550174299886	0.0282860748670988	NOS3/GUCA2B/GUCA2A/RCVRN	4
GO:0045625	GO:0045625	regulation of T-helper 1 cell differentiation	4/954	10/18670	0.00111021467909756	0.0312550174299886	0.0282860748670988	CCL19/TNFSF4/HLX/CD80	4
GO:0070091	GO:0070091	glucagon secretion	4/954	10/18670	0.00111021467909756	0.0312550174299886	0.0282860748670988	FAM3D/LEP/IL6/GIP	4
GO:0007596	GO:0007596	blood coagulation	31/954	336/18670	0.00111420568379135	0.0312550174299886	0.0282860748670988	ANXA8/NOS3/FCER1G/IFNA21/NFE2/FAP/PRKACG/ITGB3/MYL9/SERPINA5/P2RX6/SYK/PIK3R5/F2R/VTN/COL1A1/PIK3R6/ITGA2B/GATA6/SH2B2/PLSCR1/CPB2/GP9/PROC/GATA2/HPSE/PDGFB/IL6/CAV1/ADRA2A/IFNA1	31
GO:0050818	GO:0050818	regulation of coagulation	12/954	84/18670	0.00111857324135623	0.0312550174299886	0.0282860748670988	NOS3/FCER1G/FAP/SYK/F2R/VTN/HS3ST5/CPB2/PROC/HPSE/PDGFB/CAV1	12
GO:0032755	GO:0032755	positive regulation of interleukin-6 production	13/954	96/18670	0.00117612217021075	0.0326730817920974	0.029569436004325	LGALS9C/NLRP10/SIGLEC16/FCER1G/TNFSF4/LGALS9/RAB7B/SYK/F2R/ARHGEF2/CD74/IL6/LILRA5	13
GO:0060047	GO:0060047	heart contraction	27/954	280/18670	0.00119090459809608	0.0328069331356965	0.029690572686926	FXYD2/CACNG6/KCNJ11/KCNK1/NPFF/NOS3/FXYD6/CASQ1/KCNIP2/EDN3/TNNI2/KCNK3/ACE/CACNA2D4/MYL1/FXYD4/S100A1/SCN1B/SCN3B/NPR2/MYH6/APELA/CACNG1/CAV1/MYL2/SCN4B/ADRA1B	27
GO:0006821	GO:0006821	chloride transport	14/954	108/18670	0.00119459286282707	0.0328069331356965	0.029690572686926	GLRA3/TTYH1/CLCA2/SLC12A1/BSND/APOL1/CLIC6/CLCNKA/GLRA1/BEST4/SLC26A1/SLC12A3/GABRA5/GABRB2	14
GO:0034308	GO:0034308	primary alcohol metabolic process	12/954	85/18670	0.00124314169323323	0.0339462441913573	0.0307216595480843	SULT1A1/RDH16/IGF1/RDH8/CYP2D6/ALDH1A1/AKR1C4/AKR1B15/RDH5/AKR1C1/DHRS3/AKR1C2	12
GO:0007342	GO:0007342	fusion of sperm to egg plasma membrane involved in single fertilization	5/954	17/18670	0.00127412278109944	0.0339676665601621	0.0307410469865715	FOLR2/IZUMO1/SERPINA5/SPAM1/EQTN	5
GO:0030322	GO:0030322	stabilization of membrane potential	5/954	17/18670	0.00127412278109944	0.0339676665601621	0.0307410469865715	KCNK1/CHCHD10/KCNK3/KCNK7/KCNK2	5
GO:0051709	GO:0051709	regulation of killing of cells of other organism	5/954	17/18670	0.00127412278109944	0.0339676665601621	0.0307410469865715	CXCL6/SYK/IFNG/PGLYRP1/FCER2	5
GO:0032418	GO:0032418	lysosome localization	11/954	74/18670	0.0012763911231807	0.0339676665601621	0.0307410469865715	BTK/CD300A/FCER1G/PLA2G3/LGALS9/CRHR1/MRGPRX2/SYK/GATA2/IL13/RAB34	11
GO:1903708	GO:1903708	positive regulation of hemopoiesis	20/954	185/18670	0.00127926501194119	0.0339676665601621	0.0307410469865715	CCL19/BTK/TESPA1/NFKBID/LIF/TNFSF4/LGALS9/IL18/RAB7B/SYK/PIK3R6/ZAP70/IL12RB1/IFNG/HLX/CD74/NLRP3/GATA2/TRIB1/CD80	20
GO:0001818	GO:0001818	negative regulation of cytokine production	28/954	296/18670	0.00130540653569996	0.0344713396185385	0.0311968756825462	HDAC7/BTK/PDCD1LG2/LGALS9C/IGF1/GHRL/TNFSF4/LGALS9/CRYBA1/NDRG2/UBA7/MC1R/TGFB3/IFNG/GATA6/XCL1/INHA/NLRP3/CD24/RNF128/ADIPOQ/C1QTNF3/PGLYRP1/IL6/IL13/LILRA5/CARD17/VSIG4	28
GO:0032616	GO:0032616	interleukin-13 production	6/954	25/18670	0.00134293720138408	0.0350769358144125	0.031744945744388	TNFSF4/LGALS9/IL18/NLRP3/LILRA5/HLA-E	6
GO:0072202	GO:0072202	cell differentiation involved in metanephros development	6/954	25/18670	0.00134293720138408	0.0350769358144125	0.031744945744388	LIF/CITED1/SMO/ADIPOQ/PDGFB/WNT9B	6
GO:0030101	GO:0030101	natural killer cell activation	12/954	86/18670	0.0013789746460647	0.0358235251296592	0.0324206158608213	IFNE/IFNA21/LEP/IL18/ITGB2/ULBP1/PGLYRP1/ELF4/ULBP3/HLA-E/MICB/IFNA1	12
GO:0007599	GO:0007599	hemostasis	31/954	341/18670	0.00141155482350263	0.0364727552782453	0.0330081750464791	ANXA8/NOS3/FCER1G/IFNA21/NFE2/FAP/PRKACG/ITGB3/MYL9/SERPINA5/P2RX6/SYK/PIK3R5/F2R/VTN/COL1A1/PIK3R6/ITGA2B/GATA6/SH2B2/PLSCR1/CPB2/GP9/PROC/GATA2/HPSE/PDGFB/IL6/CAV1/ADRA2A/IFNA1	31
GO:0033559	GO:0033559	unsaturated fatty acid metabolic process	14/954	110/18670	0.00142952438242603	0.0367395410798904	0.0332496186219215	ALOX5AP/CYP2A6/CYP2D6/AWAT1/TNFRSF1A/CYP2B6/PLA2G4B/AKR1C4/GSTA1/FAAH/CYP2D7/PTGES/CD74/AKR1C2	14
GO:0019935	GO:0019935	cyclic-nucleotide-mediated signaling	22/954	215/18670	0.00154625070441459	0.0392230973449424	0.0354972596161163	DRD3/OR13F1/PTGER2/ADGRG3/GPR26/CRHR1/PTHLH/ADGRL4/MC1R/GUCA2B/MC5R/KCNC2/AQP1/PDE2A/RAPGEF3/NPR2/PTGER1/ADRA2A/GUCY2F/GIP/ADRA1B/RAMP2	22
GO:0035850	GO:0035850	epithelial cell differentiation involved in kidney development	8/954	44/18670	0.00155064263327904	0.0392230973449424	0.0354972596161163	LIF/CITED1/SMO/CD24/ADIPOQ/PDGFB/PTPRO/WNT9B	8
GO:0044060	GO:0044060	regulation of endocrine process	8/954	44/18670	0.00155064263327904	0.0392230973449424	0.0354972596161163	GHRL/LEP/CRHR1/F2R/INHA/AGTR1/C1QTNF3/KISS1	8
GO:0045785	GO:0045785	positive regulation of cell adhesion	35/954	403/18670	0.00159489875537758	0.040131326797616	0.0363192155261514	CCL19/TESPA1/PDCD1LG2/NINJ1/NFKBID/IGF1/TMIGD2/CARD11/TNFSF4/LGALS9/LEP/IL18/ITGB2/SYK/HLA-DPB1/VTN/EMILIN3/PIK3R6/ZAP70/IL12RB1/MMRN2/IFNG/SPOCK2/HLX/XCL1/CD74/NLRP3/CD24/CD6/IL6/CAV1/TMEM102/EBI3/HLA-E/CD80	35
GO:0006575	GO:0006575	cellular modified amino acid metabolic process	21/954	202/18670	0.00160682137119448	0.0402207474477119	0.0364001420272785	GGT3P/GGTLC2/FOLR2/HOGA1/DUOXA1/DIO1/P4HTM/PLA2G4B/GSTA4/PLA2G2E/GSTA1/PLA2G5/PTGES/PLSCR1/GSTA3/GSTA2/GGTLC1/DUOXA2/CKM/SLC22A4/DUOX2	21
GO:0001916	GO:0001916	positive regulation of T cell mediated cytotoxicity	6/954	26/18670	0.00167122413211489	0.0410555436436127	0.0371556401724616	HLA-C/IL12RB1/HLA-H/HLA-A/XCL1/HLA-E	6
GO:0045628	GO:0045628	regulation of T-helper 2 cell differentiation	4/954	11/18670	0.0016743417715664	0.0410555436436127	0.0371556401724616	TNFSF4/IL18/HLX/NLRP3	4
GO:1902563	GO:1902563	regulation of neutrophil activation	4/954	11/18670	0.0016743417715664	0.0410555436436127	0.0371556401724616	ITGAM/CD300A/ITGB2/SYK	4
GO:2000318	GO:2000318	positive regulation of T-helper 17 type immune response	4/954	11/18670	0.0016743417715664	0.0410555436436127	0.0371556401724616	NFKBID/NLRP10/IL12RB1/NLRP3	4
GO:0032689	GO:0032689	negative regulation of interferon-gamma production	7/954	35/18670	0.00170144637736155	0.0412987438868666	0.0373757386031787	PDCD1LG2/LGALS9C/TNFSF4/LGALS9/XCL1/INHA/PGLYRP1	7
GO:0042092	GO:0042092	type 2 immune response	7/954	35/18670	0.00170144637736155	0.0412987438868666	0.0373757386031787	TNFSF4/IL18/HLX/XCL1/CD74/NLRP3/IL6	7
GO:0032309	GO:0032309	icosanoid secretion	8/954	45/18670	0.00180286521279929	0.0434160549468215	0.0392919243577691	DRD3/NMUR2/PLA2G3/LEP/ACE/SYK/PLA2G2E/PLA2G5	8
GO:0046888	GO:0046888	negative regulation of hormone secretion	10/954	66/18670	0.00180674385962636	0.0434160549468215	0.0392919243577691	KCNJ11/FAM3D/NPFF/GHRL/LIF/LEP/CRHR1/INHA/ADIPOQ/ADRA2A	10
GO:0006814	GO:0006814	sodium ion transport	22/954	218/18670	0.00184500816313376	0.0440788679008907	0.0398917761058503	DRD3/FXYD2/SCN4A/KCNK1/NOS3/FXYD6/SLC24A3/SCNN1G/SLC10A6/SCNN1D/SLC12A1/FXYD4/SCN1B/SCN3B/SLC10A2/ATP12A/SLC9A2/SLC12A3/SLC13A2/PRSS8/SCN4B/SLC22A4	22
GO:0032609	GO:0032609	interferon-gamma production	14/954	113/18670	0.0018533330066722	0.0440788679008907	0.0398917761058503	PDCD1LG2/LGALS9C/TNFSF4/LGALS9/IL18/BTN3A2/IL12RB2/HLA-DPB1/IL12RB1/XCL1/INHA/PGLYRP1/EOMES/EBI3	14
GO:0032602	GO:0032602	chemokine production	12/954	89/18670	0.00186184148645044	0.0440788679008907	0.0398917761058503	TNFSF4/LGALS9/CXCL6/IL18/SYK/ACKR1/SNAI2/IFNG/CD74/ADIPOQ/C1QTNF3/IL6	12
GO:0050900	GO:0050900	leukocyte migration	41/954	499/18670	0.00191259030767528	0.0450583775425853	0.0407782412348517	CCL19/ITGAM/CXCL1/CD300A/IGLL1/FCER1G/EDN3/LGALS9/CXCL6/ITGB3/LEP/ITGB2/NKX2-3/IGKC/CH25H/S1PR1/SDC1/SYK/ARTN/CXCL3/COL1A1/BDKRB1/ZAP70/IGKV3-15/ITGA2B/TNFRSF10A/XCL1/SELPLG/CD74/PDGFB/IL6/IGLV2-14/CAV1/PTPRO/TMEM102/UMOD/PLVAP/SLC7A10/XCL2/MMP28/VPREB3	41
GO:0003015	GO:0003015	heart process	27/954	290/18670	0.00198288460824277	0.0462632623907152	0.0418686729742286	FXYD2/CACNG6/KCNJ11/KCNK1/NPFF/NOS3/FXYD6/CASQ1/KCNIP2/EDN3/TNNI2/KCNK3/ACE/CACNA2D4/MYL1/FXYD4/S100A1/SCN1B/SCN3B/NPR2/MYH6/APELA/CACNG1/CAV1/MYL2/SCN4B/ADRA1B	27
GO:0045580	GO:0045580	regulation of T cell differentiation	16/954	139/18670	0.00198298627808725	0.0462632623907152	0.0418686729742286	CCL19/TESPA1/NFKBID/CARD11/TNFSF4/LGALS9/IL18/SYK/PIK3R6/ZAP70/IL12RB1/IFNG/HLX/CD74/NLRP3/CD80	16
GO:0071902	GO:0071902	positive regulation of protein serine/threonine kinase activity	30/954	334/18670	0.00200885081681225	0.046413045712429	0.0420042282418373	CCL19/LPAR3/GADD45G/IGF1/GHRL/NTF3/NRK/EDN3/NTRK1/SYK/PIK3R5/TPD52L1/F2R/DKK1/C1QTNF2/GADD45B/FPR1/PIK3R6/TGFB3/IFNG/CD74/FZD8/CD24/ADIPOQ/SPRY2/MDFIC/PDGFB/ADRA2A/CCND1/GFRAL	30
GO:0050727	GO:0050727	regulation of inflammatory response	40/954	485/18670	0.00201671448579834	0.046413045712429	0.0420042282418373	GGT3P/BTK/C4B/CD200R1L/IGF1/NLRP10/GHRL/FCER1G/ENPP3/DUOXA1/TNFSF4/LEP/TNFRSF1A/IL18/IGKC/SHPK/CD5L/CEBPA/VTN/C8A/IGKV3-15/CFP/XCL1/NLRP3/C4A/CPB2/AGTR1/PDE2A/CFI/ADIPOQ/C1QTNF3/CD6/PGLYRP1/PROC/DUOXA2/IL6/IGLV2-14/LILRA5/HLA-E/VSIG4	40
GO:0032733	GO:0032733	positive regulation of interleukin-10 production	7/954	36/18670	0.00202040419388433	0.046413045712429	0.0420042282418373	LGALS9C/FCER1G/TNFSF4/LGALS9/SYK/XCL1/LILRA5	7
GO:0019748	GO:0019748	secondary metabolic process	10/954	67/18670	0.00202846013615969	0.046413045712429	0.0420042282418373	CYP2A6/ACMSD/CITED1/CYP2D6/PAM/AKR1C4/MC1R/AKR1C1/SLC45A2/AKR1C2	10
GO:0015721	GO:0015721	bile acid and bile salt transport	6/954	27/18670	0.00205700764393412	0.046413045712429	0.0420042282418373	AQP9/SLC10A6/AKR1C4/SLCO2B1/AKR1C1/SLC10A2	6
GO:0032673	GO:0032673	regulation of interleukin-4 production	6/954	27/18670	0.00205700764393412	0.046413045712429	0.0420042282418373	FCER1G/TNFSF4/LGALS9/SYK/NLRP3/HLA-E	6
GO:0042501	GO:0042501	serine phosphorylation of STAT protein	6/954	27/18670	0.00205700764393412	0.046413045712429	0.0420042282418373	IFNE/LIF/IFNA21/IL24/IFNG/IFNA1	6
GO:0035725	GO:0035725	sodium ion transmembrane transport	16/954	140/18670	0.00213543456496958	0.0479574697160926	0.0434019460032185	DRD3/FXYD2/SCN4A/KCNK1/FXYD6/SLC24A3/SCNN1G/SCNN1D/SLC12A1/FXYD4/SCN1B/SCN3B/ATP12A/SLC9A2/SLC12A3/SCN4B	16
GO:0030193	GO:0030193	regulation of blood coagulation	11/954	79/18670	0.00218986069007795	0.0486970933617017	0.0440713121253152	NOS3/FCER1G/FAP/SYK/F2R/VTN/CPB2/PROC/HPSE/PDGFB/CAV1	11
GO:0002726	GO:0002726	positive regulation of T cell cytokine production	5/954	19/18670	0.00219876597159577	0.0486970933617017	0.0440713121253152	TNFSF4/IL18/XCL1/NLRP3/IL6	5
GO:2000696	GO:2000696	regulation of epithelial cell differentiation involved in kidney development	5/954	19/18670	0.00219876597159577	0.0486970933617017	0.0440713121253152	LIF/CITED1/CD24/ADIPOQ/WNT9B	5
