# Supplementary material for: RNA-Seq transcriptome reveals different molecular responses during human and mouse oocyte maturation and fertilization
Source: BMC Genomics. 2020 Jul 10;21:475. doi: 10.1186/s12864-020-06885-4 (PMC7350670; doi:10.1186/s12864-020-06885-4)
Supplement: Supplementary file 8 — Additional file 8. KEGG categories of human GV oocyte-specific expressed genes. [file 12864_2020_6885_MOESM8_ESM.csv]

	ID	Description	GeneRatio	BgRatio	pvalue	p.adjust	qvalue	geneID	Count
GO:0009812	GO:0009812	flavonoid metabolic process	8/574	15/18670	4.0462828417338e-09	1.54868587608313e-05	1.44185570034484e-05	UGT1A8/UGT1A4/UGT1A5/UGT1A9/CYP1A1/UGT1A6/UGT1A1/UGT1A7	8
GO:0052697	GO:0052697	xenobiotic glucuronidation	7/574	11/18670	7.42418924296804e-09	1.54868587608313e-05	1.44185570034484e-05	UGT1A8/UGT1A4/UGT1A5/UGT1A9/UGT1A6/UGT1A1/UGT1A7	7
GO:0050907	GO:0050907	detection of chemical stimulus involved in sensory perception	39/574	477/18670	3.07978735770343e-08	4.28295761877956e-05	3.98751415786865e-05	OR10A2/OR8G3P/OR4D5/OR51V1/OR1G1/GNAT3/OR2A5/OR1D5/OR6T1/OR2A14/OR5H15/OR1L6/OR2T34/TAS1R1/OR7G3/OR2A12/OR5H14/OR14J1/OR8H3/OR5AK2/OR1A2/TAS2R14/OR2F2/OR5AP2/OR6N2/OR10H2/OR1E3/OR2J3/OR2B3/OR5I1/OR4K15/RTP2/OR8G2P/GNAT1/OR2H1/TAS1R2/OR4C5/OR4K1/OR52B4	39
GO:0052695	GO:0052695	cellular glucuronidation	8/574	19/18670	4.26162245860165e-08	4.44487222432152e-05	4.13825970322108e-05	UGT1A8/UGT1A4/UGT2B4/UGT1A5/UGT1A9/UGT1A6/UGT1A1/UGT1A7	8
GO:0006063	GO:0006063	uronic acid metabolic process	8/574	24/18670	3.61925040167323e-07	0.000251658544596345	0.00023429884179253	UGT1A8/UGT1A4/UGT2B4/UGT1A5/UGT1A9/UGT1A6/UGT1A1/UGT1A7	8
GO:0019585	GO:0019585	glucuronate metabolic process	8/574	24/18670	3.61925040167323e-07	0.000251658544596345	0.00023429884179253	UGT1A8/UGT1A4/UGT2B4/UGT1A5/UGT1A9/UGT1A6/UGT1A1/UGT1A7	8
GO:0050911	GO:0050911	detection of chemical stimulus involved in sensory perception of smell	33/574	427/18670	1.27699264068624e-06	0.000761087613848998	0.000708586893854469	OR10A2/OR8G3P/OR4D5/OR51V1/OR1G1/OR2A5/OR1D5/OR6T1/OR2A14/OR5H15/OR1L6/OR2T34/OR7G3/OR2A12/OR5H14/OR14J1/OR8H3/OR5AK2/OR1A2/OR2F2/OR5AP2/OR6N2/OR10H2/OR1E3/OR2J3/OR2B3/OR5I1/OR4K15/OR8G2P/OR2H1/OR4C5/OR4K1/OR52B4	33
GO:0007608	GO:0007608	sensory perception of smell	34/574	454/18670	1.78655290659769e-06	0.000853107911247679	0.00079425952275923	OR10A2/OR8G3P/OR4D5/OR51V1/OR1G1/OR2A5/OR1D5/OR6T1/OR2A14/OR5H15/OR1L6/OR2T34/OR7G3/SYT10/OR2A12/OR5H14/OR14J1/OR8H3/OR5AK2/OR1A2/OR2F2/OR5AP2/OR6N2/OR10H2/OR1E3/OR2J3/OR2B3/OR5I1/OR4K15/OR8G2P/OR2H1/OR4C5/OR4K1/OR52B4	34
GO:0050670	GO:0050670	regulation of lymphocyte proliferation	21/574	208/18670	1.89268264629561e-06	0.000853107911247679	0.00079425952275923	SFTPD/BTN2A2/SPTA1/TNFRSF13B/CD22/BCL2/TNFRSF21/CD4/FCGR2B/FCRL3/HLA-DMB/CCL5/MZB1/CCDC88B/SPN/NCKAP1L/TNFRSF4/HLA-DPA1/CCR2/ARG1/TNFRSF13C	21
GO:0032944	GO:0032944	regulation of mononuclear cell proliferation	21/574	209/18670	2.04484158975954e-06	0.000853107911247679	0.00079425952275923	SFTPD/BTN2A2/SPTA1/TNFRSF13B/CD22/BCL2/TNFRSF21/CD4/FCGR2B/FCRL3/HLA-DMB/CCL5/MZB1/CCDC88B/SPN/NCKAP1L/TNFRSF4/HLA-DPA1/CCR2/ARG1/TNFRSF13C	21
GO:0070663	GO:0070663	regulation of leukocyte proliferation	21/574	222/18670	5.33425357984164e-06	0.00202313690319085	0.00188357853680532	SFTPD/BTN2A2/SPTA1/TNFRSF13B/CD22/BCL2/TNFRSF21/CD4/FCGR2B/FCRL3/HLA-DMB/CCL5/MZB1/CCDC88B/SPN/NCKAP1L/TNFRSF4/HLA-DPA1/CCR2/ARG1/TNFRSF13C	21
GO:0006805	GO:0006805	xenobiotic metabolic process	15/574	125/18670	6.93106595937155e-06	0.00240970059854151	0.002243476613165	UGT1A8/UGT1A4/BCHE/CYP3A7/ACSM1/UGT1A5/ACSM2B/UGT1A9/CYP1A1/UGT1A6/UGT1A1/CYP2C9/PHGDH/UGT1A7/RORC	15
GO:0071466	GO:0071466	cellular response to xenobiotic stimulus	18/574	180/18670	1.16164312710295e-05	0.00371357619931868	0.00345740933932632	UGT1A8/UGT1A4/BCHE/CYP3A7/ACSM1/UGT1A5/ACSM2B/UGT1A9/CYP1A1/UGT1A6/UGT1A1/CYP2C9/PHGDH/APOBEC3A/UGT1A7/ADCY8/RORC/ARG1	18
GO:0046651	GO:0046651	lymphocyte proliferation	23/574	272/18670	1.24616650983848e-05	0.00371357619931868	0.00345740933932632	SFTPD/BTN2A2/SPTA1/TNFRSF13B/CD22/BCL2/TNFRSF21/CD4/FCGR2B/FCRL3/CD79A/BTN3A1/HLA-DMB/CCL5/MZB1/CCDC88B/SPN/NCKAP1L/TNFRSF4/HLA-DPA1/CCR2/ARG1/TNFRSF13C	23
GO:0032943	GO:0032943	mononuclear cell proliferation	23/574	274/18670	1.40295791582014e-05	0.00390209361653442	0.00363292260307111	SFTPD/BTN2A2/SPTA1/TNFRSF13B/CD22/BCL2/TNFRSF21/CD4/FCGR2B/FCRL3/CD79A/BTN3A1/HLA-DMB/CCL5/MZB1/CCDC88B/SPN/NCKAP1L/TNFRSF4/HLA-DPA1/CCR2/ARG1/TNFRSF13C	23
GO:0030888	GO:0030888	regulation of B cell proliferation	10/574	61/18670	1.53338273217163e-05	0.00399829547413752	0.00372248834323244	TNFRSF13B/CD22/BCL2/TNFRSF21/FCGR2B/FCRL3/MZB1/NCKAP1L/TNFRSF4/TNFRSF13C	10
GO:1903531	GO:1903531	negative regulation of secretion by cell	19/574	211/18670	2.9629490884984e-05	0.00727142564542078	0.00676983414028427	TACR2/SNCA/IL36RN/TNF/CARD16/BTN2A2/CD22/HLA-F/TNFRSF21/FCGR2B/CARTPT/UCN/SFRP1/BMP8A/PTGER4/TRH/TNFRSF4/CCR2/INHBB	19
GO:0042573	GO:0042573	retinoic acid metabolic process	7/574	32/18670	4.31430045173599e-05	0.00999958971369032	0.00930980623795662	UGT1A8/CYP3A7/UGT1A9/CYP1A1/UGT1A1/UGT1A7/CYP27C1	7
GO:0051048	GO:0051048	negative regulation of secretion	20/574	238/18670	4.95705040135565e-05	0.0108846390918188	0.0101338038675913	TACR2/SNCA/IL36RN/TNF/CARD16/BTN2A2/CD22/HLA-F/TNFRSF21/FCGR2B/CARTPT/SPX/UCN/SFRP1/BMP8A/PTGER4/TRH/TNFRSF4/CCR2/INHBB	20
GO:0070661	GO:0070661	leukocyte proliferation	23/574	298/18670	5.27319810423394e-05	0.010999891245432	0.010241105791907	SFTPD/BTN2A2/SPTA1/TNFRSF13B/CD22/BCL2/TNFRSF21/CD4/FCGR2B/FCRL3/CD79A/BTN3A1/HLA-DMB/CCL5/MZB1/CCDC88B/SPN/NCKAP1L/TNFRSF4/HLA-DPA1/CCR2/ARG1/TNFRSF13C	23
GO:0002701	GO:0002701	negative regulation of production of molecular mediator of immune response	7/574	35/18670	7.95710681724203e-05	0.0158081188769208	0.0147176562183574	TNF/CD22/SMAD7/HLA-F/FCGR2B/FCRL3/ARG1	7
GO:0042445	GO:0042445	hormone metabolic process	19/574	232/18670	0.000107009505148668	0.0194290994512344	0.0180888572879485	UGT1A8/COLQ/TNF/KLK6/VDR/CYP3A7/AFP/UGT1A9/RBP4/DHRS2/CYP1A1/FSHB/SLC5A7/UGT1A1/HSD11B2/CYP2C9/UGT1A7/CYP27C1/PCSK1N	19
GO:0051249	GO:0051249	regulation of lymphocyte activation	31/574	485/18670	0.000107111526217256	0.0194290994512344	0.0180888572879485	LAT/SFTPD/BTN2A2/SPTA1/TNFRSF13B/CD22/SMAD7/HLA-F/BCL2/IGLL5/TNFRSF21/CD4/FCGR2B/FCRL3/DPP4/HLA-DMB/SLAMF8/SFRP1/CCL5/VNN1/MZB1/IGHV4-39/CCDC88B/SPN/PRDM1/NCKAP1L/TNFRSF4/HLA-DPA1/CCR2/ARG1/TNFRSF13C	31
GO:0042110	GO:0042110	T cell activation	30/574	464/18670	0.000112660010760569	0.019584065203879	0.0182331333204606	LAT/SFTPD/BTN2A2/SPTA1/SMAD7/BCL2/ITK/TNFRSF21/CD4/FCGR2B/CD3G/BTN3A1/DPP4/PSMB11/LY9/HLA-DMB/CCL5/VNN1/CCDC88B/SPN/TREML2/PTGER4/PRDM1/NCKAP1L/RORC/TNFRSF4/HLA-DPA1/CCR2/ARG1/TNFRSF13C	30
GO:0050851	GO:0050851	antigen receptor-mediated signaling pathway	23/574	316/18670	0.000127910617921453	0.0213457239187321	0.0198732707423226	LAT/SKAP1/BTN2A2/CD22/BCL2/IGLL5/ITK/TNFRSF21/CD4/FCGR2B/FCRL3/CACNA1F/CD79A/CD3G/BTN3A1/BTN2A3P/PSMB11/BTN3A3/HLA-DQA1/IGHV4-39/BTN1A1/NCKAP1L/HLA-DPA1	23
GO:0042100	GO:0042100	B cell proliferation	11/574	95/18670	0.000159090877032433	0.0255279668838196	0.0237670176619303	TNFRSF13B/CD22/BCL2/TNFRSF21/FCGR2B/FCRL3/CD79A/MZB1/NCKAP1L/TNFRSF4/TNFRSF13C	11
GO:0042098	GO:0042098	T cell proliferation	16/574	184/18670	0.000185881733581287	0.0287221700926344	0.026740880971343	SFTPD/BTN2A2/SPTA1/TNFRSF21/CD4/BTN3A1/HLA-DMB/CCL5/CCDC88B/SPN/NCKAP1L/TNFRSF4/HLA-DPA1/CCR2/ARG1/TNFRSF13C	16
GO:0002792	GO:0002792	negative regulation of peptide secretion	14/574	148/18670	0.000193525539337053	0.0288353053612209	0.0268462120358544	IL36RN/TNF/CARD16/BTN2A2/CD22/TNFRSF21/FCGR2B/CARTPT/UCN/SFRP1/BMP8A/PTGER4/TNFRSF4/INHBB	14
GO:0033632	GO:0033632	regulation of cell-cell adhesion mediated by integrin	4/574	11/18670	0.000245593031220345	0.0346239428127928	0.0322355424582948	CXCL13/SKAP1/DPP4/CCL5	4
GO:0090276	GO:0090276	regulation of peptide hormone secretion	17/574	208/18670	0.000248973701913659	0.0346239428127928	0.0322355424582948	TNF/SNAP25/GLP1R/CARTPT/FFAR2/DPP4/RBP4/GIPR/UCN/SFRP1/BMP8A/CCL5/UCN3/ADCY8/TRH/INHBB/GCG	17
GO:0030072	GO:0030072	peptide hormone secretion	19/574	250/18670	0.000281011526975941	0.0368761777387388	0.0343324155664193	TACR2/TNF/SNAP25/GLP1R/CARTPT/FFAR2/DPP4/RBP4/GIPR/UCN/SFRP1/BMP8A/CCL5/UCN3/ADCY8/HNF1B/TRH/INHBB/GCG	19
GO:0033630	GO:0033630	positive regulation of cell adhesion mediated by integrin	5/574	20/18670	0.000285199808133706	0.0368761777387388	0.0343324155664193	CXCL13/SKAP1/FOXC2/CCL5/NCKAP1L	5
GO:0009410	GO:0009410	response to xenobiotic stimulus	21/574	292/18670	0.00029168596964966	0.0368761777387388	0.0343324155664193	UGT1A8/SNCA/UGT1A4/BCHE/CYP3A7/ACSM1/UGT1A5/ACSM2B/UGT1A9/CXCR4/CYP1A1/UGT1A6/CNR2/UGT1A1/CYP2C9/PHGDH/APOBEC3A/UGT1A7/ADCY8/RORC/ARG1	21
GO:0022407	GO:0022407	regulation of cell-cell adhesion	26/574	403/18670	0.000327967081892106	0.0397151313754188	0.0369755348375878	CXCL13/SKAP1/TNF/SFTPD/MDGA1/BTN2A2/SPTA1/SMAD7/PCDH8/TNFRSF21/CD4/FCGR2B/DPP4/HLA-DMB/TNR/CCL5/VNN1/VEGFA/CCDC88B/SPN/NCKAP1L/B4GALNT2/HLA-DPA1/CCR2/ARG1/TNFRSF13C	26
GO:0042129	GO:0042129	regulation of T cell proliferation	14/574	156/18670	0.00033437924219807	0.0397151313754188	0.0369755348375878	SFTPD/BTN2A2/SPTA1/TNFRSF21/CD4/HLA-DMB/CCL5/CCDC88B/SPN/NCKAP1L/HLA-DPA1/CCR2/ARG1/TNFRSF13C	14
GO:0050708	GO:0050708	regulation of protein secretion	29/574	472/18670	0.000342700078982521	0.0397151313754188	0.0369755348375878	IL36RN/TNF/CARD16/BTN2A2/CD22/SNAP25/TNFRSF21/FCGR2B/GLP1R/CARTPT/PAEP/FFAR2/IFIH1/CD33/DPP4/RBP4/GIPR/CASP1/AIM2/SFRP1/BMP8A/CCL5/UCN3/ADCY8/PTGER4/TRH/TNFRSF4/INHBB/GCG	29
GO:0002429	GO:0002429	immune response-activating cell surface receptor signaling pathway	29/574	473/18670	0.00035477787097629	0.0398672080693877	0.0371171211020943	LAT/MUC19/SKAP1/BTN2A2/CD22/BCL2/IGLL5/ITK/TNFRSF21/CD4/FCGR2B/FCRL3/CACNA1F/CD79A/CD3G/BTN3A1/BTN2A3P/FFAR2/MYO1G/MUC2/PSMB11/BTN3A3/FPR3/HLA-DQA1/IGHV4-39/BTN1A1/HCK/NCKAP1L/HLA-DPA1	29
GO:0050796	GO:0050796	regulation of insulin secretion	15/574	176/18670	0.000363124138695286	0.0398672080693877	0.0371171211020943	TNF/SNAP25/GLP1R/CARTPT/DPP4/RBP4/GIPR/SFRP1/BMP8A/CCL5/UCN3/ADCY8/TRH/INHBB/GCG	15
GO:0002791	GO:0002791	regulation of peptide secretion	30/574	500/18670	0.000405264563177785	0.0433529168609671	0.0403623815958441	IL36RN/TNF/CARD16/BTN2A2/CD22/SNAP25/TNFRSF21/FCGR2B/GLP1R/CARTPT/PAEP/FFAR2/IFIH1/CD33/DPP4/RBP4/GIPR/CASP1/UCN/AIM2/SFRP1/BMP8A/CCL5/UCN3/ADCY8/PTGER4/TRH/TNFRSF4/INHBB/GCG	30
GO:0033628	GO:0033628	regulation of cell adhesion mediated by integrin	7/574	46/18670	0.000472881424329161	0.0493215325575315	0.0459192751519633	CXCL13/SKAP1/EFNA1/FOXC2/DPP4/CCL5/NCKAP1L	7
