# Supplementary material for: RNA-Seq transcriptome reveals different molecular responses during human and mouse oocyte maturation and fertilization
Source: BMC Genomics. 2020 Jul 10;21:475. doi: 10.1186/s12864-020-06885-4 (PMC7350670; doi:10.1186/s12864-020-06885-4)
Supplement: Supplementary file 9 — Additional file 9. GO categories of human MII oocyte-specific expressed genes. [file 12864_2020_6885_MOESM9_ESM.csv]

	ID	Description	GeneRatio	BgRatio	pvalue	p.adjust	qvalue	geneID	Count
hsa04740	hsa04740	Olfactory transduction	58/453	448/7946	1.88E-09	5.21E-07	4.44E-07	26248/1261/26735/390148/138805/256144/390078/254786/390061/282763/26534/390066/120065/390265/122748/441639/5568/392376/81697/390442/341416/219438/79501/163688/4994/138882/401994/219965/135924/391211/390882/810/390892/389090/390037/391107/343173/219436/403239/390433/390649/390083/5138/135946/119765/391114/120066/8392/390144/219482/219417/51806/144124/119679/26659/4991/441608/26219	58
hsa04060	hsa04060	Cytokine-cytokine receptor interaction	37/453	294/7946	3.88E-06	0.000538864	0.000459086	6363/338376/83729/3561/2919/3976/3452/50616/7292/8200/6372/3952/7132/3606/3595/2921/11009/3594/1237/7043/3581/3458/23529/8797/6375/163702/3623/3626/608/57007/3569/3596/8771/656/4050/6846/3439	37
hsa04080	hsa04080	Neuroactive ligand-receptor interaction	37/453	340/7946	9.99E-05	0.009262028	0.007890785	1814/23566/5732/27334/56923/8001/8620/51738/5021/1908/10161/3952/1394/9127/1901/2149/4157/4161/55584/623/2357/83551/5179/2796/2741/185/5646/1134/5731/2558/3814/256933/255061/2561/150/2695/147	37
hsa05321	hsa05321	Inflammatory bowel disease (IBD)	12/453	65/7946	0.000258205	0.016056989	0.013679752	3561/50616/3606/3595/3108/3115/3594/7043/3458/6775/3569/3596	12
hsa05150	hsa05150	Staphylococcus aureus infection	15/453	96/7946	0.000316412	0.016056989	0.013679752	721/820/3684/1668/3689/3883/3108/3115/3859/2357/6404/162605/720/3426/3881	15
hsa00830	hsa00830	Retinol metabolism	12/453	67/7946	0.000346554	0.016056989	0.013679752	7366/1548/8608/50700/284541/216/1555/1577/5959/1592/9249/728635	12
hsa04610	hsa04610	Complement and coagulation cascades	13/453	85/7946	0.000964024	0.034379327	0.029289468	721/3684/3689/5104/2149/7448/623/731/720/1361/3426/5624/11326	13
hsa04270	hsa04270	Vascular smooth muscle contraction	17/453	132/7946	0.001286327	0.034379327	0.029289468	10242/1908/50487/5568/284541/10398/100137049/163688/94274/810/30814/5322/185/4882/51806/147/10266	17
hsa05152	hsa05152	Tuberculosis	21/453	180/7946	0.001339061	0.034379327	0.029289468	820/3684/2207/3452/4261/7132/3606/3689/6850/3108/163688/3115/810/7043/3458/972/1520/3569/51806/5993/3439	21
hsa04512	hsa04512	ECM-receptor interaction	13/453	88/7946	0.001340754	0.034379327	0.029289468	1101/3918/1280/3690/6382/7448/1277/3674/1298/2815/1297/1282/7059	13
hsa04061	hsa04061	Viral protein interaction with cytokine and cytokine receptor	14/453	100/7946	0.001513357	0.034379327	0.029289468	6363/3561/2919/6372/7132/3606/2921/11009/1237/8797/6375/57007/3569/6846	14
hsa05416	hsa05416	Viral myocarditis	10/453	60/7946	0.001888646	0.034379327	0.029289468	3107/3689/3108/3115/3105/4624/857/595/3133/941	10
hsa05332	hsa05332	Graft-versus-host disease	8/453	41/7946	0.001892758	0.034379327	0.029289468	3107/3108/3115/3105/3458/3569/3133/941	8
hsa04261	hsa04261	Adrenergic signaling in cardiomyocytes	18/453	149/7946	0.001960377	0.034379327	0.029289468	486/59285/5568/93589/163688/23533/810/146850/6324/7169/185/10411/4624/786/4633/6330/51806/147	18
hsa05167	hsa05167	Kaposi sarcoma-associated herpesvirus infection	21/453	186/7946	0.002021356	0.034379327	0.029289468	3107/344807/2919/3452/7132/4609/6850/163688/23533/810/2921/146850/3105/1237/5155/3569/595/51806/3133/4277/3439	21
hsa00120	hsa00120	Primary bile acid biosynthesis	5/453	17/7946	0.002056738	0.034379327	0.029289468	8309/51302/9023/1109/570	5
hsa04630	hsa04630	JAK-STAT signaling pathway	19/453	162/7946	0.002102333	0.034379327	0.029289468	338376/3561/3976/3452/50616/3952/4609/3595/11009/3594/3581/3458/163702/6775/5155/3569/595/3596/3439	19
