# Supplementary material for: RNA-Seq transcriptome reveals different molecular responses during human and mouse oocyte maturation and fertilization
Source: BMC Genomics. 2020 Jul 10;21:475. doi: 10.1186/s12864-020-06885-4 (PMC7350670; doi:10.1186/s12864-020-06885-4)
Supplement: Supplementary file 10 — Additional file 10. KEGG categories of human MII oocyte-specific expressed genes. [file 12864_2020_6885_MOESM10_ESM.csv]

	ID	Description	GeneRatio	BgRatio	pvalue	p.adjust	qvalue	geneID	Count
hsa00830	hsa00830	Retinol metabolism	13/260	67/7946	1.91E-07	4.78E-05	4.27E-05	54576/54657/7363/1551/54579/100861540/54600/1543/54578/54658/1559/54577/339761	13
hsa00140	hsa00140	Steroid hormone biosynthesis	12/260	60/7946	4.04E-07	5.05E-05	4.51E-05	54576/54657/7363/1551/54579/100861540/54600/1543/54578/54658/3291/54577	12
hsa00053	hsa00053	Ascorbate and aldarate metabolism	8/260	27/7946	1.53E-06	0.00012719	0.000113534	54576/54657/7363/54579/54600/54578/54658/54577	8
hsa05204	hsa05204	Chemical carcinogenesis	13/260	82/7946	2.17E-06	0.000135594	0.000121035	54576/54657/7363/6822/1551/54579/100861540/54600/1543/54578/54658/1559/54577	13
hsa04060	hsa04060	Cytokine-cytokine receptor interaction	26/260	294/7946	3.36E-06	0.000167943	0.000149911	10563/26525/9518/7124/55504/23495/268/27242/269/920/8793/2826/7852/151449/1441/353500/8794/6352/27177/1440/386653/6357/7293/729230/3625/115650	26
hsa00040	hsa00040	Pentose and glucuronate interconversions	8/260	34/7946	1.02E-05	0.000426174	0.000380416	54576/54657/7363/54579/54600/54578/54658/54577	8
hsa04740	hsa04740	Olfactory transduction	32/260	448/7946	2.24E-05	0.000801245	0.000715217	341276/219875/283111/8390/393046/8386/219874/135941/403274/392390/127068/390883/346525/403273/442191/390152/390181/26189/135948/338675/81442/26538/8389/442186/442184/10798/81127/26492/26716/79346/79544/143496	32
hsa00980	hsa00980	Metabolism of xenobiotics by cytochrome P450	11/260	76/7946	3.24E-05	0.001011133	0.000902569	54576/54657/7363/6822/54579/54600/1543/54578/54658/1559/54577	11
hsa04080	hsa04080	Neuroactive ligand-receptor interaction	26/260	340/7946	4.45E-05	0.001237397	0.00110454	6865/2894/116443/2911/2566/4159/2740/2550/1907/148/2696/2488/7349/1269/2554/9038/9287/2359/114131/57105/51052/55879/5734/7200/1137/2641	26
hsa00860	hsa00860	Porphyrin and chlorophyll metabolism	8/260	42/7946	5.30E-05	0.001324592	0.001182373	54576/54657/7363/54579/54600/54578/54658/54577	8
hsa05150	hsa05150	Staphylococcus aureus infection	12/260	96/7946	6.32E-05	0.001436887	0.001282611	10747/2213/25984/715/342574/3884/3109/2359/3117/5648/3075/3113	12
hsa04742	hsa04742	Taste transduction	10/260	83/7946	0.000350616	0.007304509	0.006520235	346562/2911/80835/2550/196883/50840/2554/9177/114/80834	10
hsa00982	hsa00982	Drug metabolism - cytochrome P450	9/260	72/7946	0.000524655	0.010089516	0.009006221	54576/54657/7363/54579/54600/54578/54658/1559/54577	9
hsa04672	hsa04672	Intestinal immune network for IgA production	7/260	49/7946	0.000981198	0.017521389	0.015640146	23495/2826/7852/3109/3117/3113/115650	7
hsa05340	hsa05340	Primary immunodeficiency	6/260	38/7946	0.001325184	0.022086399	0.019715017	23495/920/973/6891/6890/115650	6
hsa04640	hsa04640	Hematopoietic cell lineage	10/260	99/7946	0.001420587	0.022196679	0.019813457	7124/933/920/917/945/3109/1441/1440/3117/3113	10
hsa05310	hsa05310	Asthma	5/260	31/7946	0.003052066	0.044883326	0.040064274	7124/3109/2206/3117/3113	5
