# Supplementary material for: RNA-Seq transcriptome reveals different molecular responses during human and mouse oocyte maturation and fertilization
Source: BMC Genomics. 2020 Jul 10;21:475. doi: 10.1186/s12864-020-06885-4 (PMC7350670; doi:10.1186/s12864-020-06885-4)
Supplement: Supplementary file 11 — Additional file 11. Human MII oocyte non-homologous gene list. [file 12864_2020_6885_MOESM11_ESM.csv]

Genes
RP11-560A15.3
RP11-798K23.4
TRAF3IP2-AS1
LRRC37A5P
RP11-96K19.5
CTAGE10P
RP11-388N2.1
AC097724.3
RP3-369A17.6
RP11-50B3.2
NAPRT
XXbac-BPG157A10.21
PXYLP1
RP11-567G11.1
RP11-10N16.2
BOLA3-AS1
AC016561.1
RP11-463J10.3
ITGB1P1
RP11-335O4.3
NIFK-AS1
HSPD1P5
RP1-197B17.7
ADAM21P1
RNVU1-14
CTC-487M23.8
RP11-186B7.7
RP11-384G23.1
RP1-39G22.7
LLNLR-284B4.1
TCEB1P28
PCDH20_2
FLJ26850
RP11-959F10.6
RP13-20L14.4
RP11-201K10.3
RP3-499B10.3
RP1-276E15.1
RP11-359B12.2
PCAT19
RP11-74J13.8
CTD-2515C13.2
RP11-83M16.5
RP11-17M24.1
TMC3-AS1
LSM12P1
CTD-3006G17.2
AC104777.3
LINC01247
RP11-79P5.3
UBE2E2-AS1
AC004448.5
FAAHP1
EIF1P3
HNF1A-AS1
CTD-2162K18.3
AC112721.1
ZNF83
RP11-690G19.4
CTD-2194F4.2
RP11-336F14.1
HNRNPA1P25
RP11-496I2.4
RP11-155G14.1
LINC01121
CTC-479C5.10
LINC01212
RP11-666E17.1
BTF3P4
RP11-347H15.1
LINC01163
CTB-32O4.2
AP4B1-AS1
RP11-48B3.3
AC008427.2
AC008155.1
RP11-77K12.5
RASA4B
A2ML1-AS1
RPL23AP2
RP11-34P13.16
DKFZP434I0714
AC005592.1
RP13-726E6.1
OGFR-AS1
RP11-242P2.2
CTD-2116N17.1
ADH5P2
RP4-647C14.3
RP11-151A6.4
CTD-2547E10.3
FUS
KRT222_1
GS1-256O22.5
RALY-AS1
GTF2IP20
RUNDC3A-AS1
RP11-45M22.4
CTD-2210P15.3
RP11-139K4.2
RP11-305A4.3
RP11-624L4.1
RP11-104N10.1
RP11-762H8.4
CETN4P
RP11-588P8.1
RP11-297A16.2
RP11-109P11.1
RP11-73G16.1
AC006277.3
RP11-109A6.3
CTD-2021H9.1
HGH1
RP11-404P21.9
AC005013.5
AC002480.4
RP11-533F5.2
TARID
LINC01444
RP11-862G15.1
RP11-330L19.1
NAMA
OR7E36P
HRAT17
RP11-390E23.6
RP11-574K11.24
CDC20P1
RP11-351A11.1
BDH2P1
RP5-1139I1.1
GPR1-AS
RP4-678D15.1
RP11-132E11.2
LINC01243
RP4-789D17.5
RP11-43N16.4
TTC41P
RP11-11N7.5
RP1-111C20.4
RP11-263K4.5
RP11-127O4.3
RP1-50O24.6
GPAA1P2
ABCC6P1
RP11-148I19.1
RP11-275O4.6
LINC01607
MLIP-AS1
ZNF487
RP11-50D9.1
AC005251.3
AC004237.1
MT1DP
RP11-566K19.8
RP11-141J13.5
RP11-529G21.2
RP11-203H2.2
RP3-393E18.1
AC010744.1
LINC00577
AC005037.3
LA16c-366D1.3
RP11-335K5.2
LINC01063
RP11-705C15.5
CTC-367F4.1
AC009302.2
PROSER3
GOLGA8EP
LL22NC03-86G7.1
RP11-1070N10.7
RP11-64J4.2
RP11-667K14.4
RP11-72M17.1
AC068282.3
AC092933.4
RP11-112J1.1
SUSD6
RP11-697E2.6
RP11-142O6.1
AP000350.10
OR8G3P
RP11-152N13.5
SNRPFP1
AL157359.4
RP11-266O15.4
ZNF840P
CTB-158E9.2
RP11-8P13.5
LUZP4P1
RP11-299G20.2
RP11-64D24.4
KB-68A7.2
RP11-154D17.1
AC008132.13
FAM41C
RP11-10K16.1
LINC01206
LINC01291
RP11-872D17.4
RP11-15J10.1
RP11-35J1.2
RP4-595K12.2
CTB-57H20.1
AC103881.1
RP11-25D10.2
RP11-211G3.3
CH17-260O16.1
RP11-304L19.11
RP11-113D6.9
ZNF670_1
CTD-2290P7.1
RP11-80I3.1
RP11-88I21.2
RP11-229P13.27
FAUP1
CTD-2619J13.13
RP11-476K15.1
HSP90B3P
RP11-536G4.2
RP11-679B19.2
RP11-142A12.1
CTD-2184C24.2
AC000120.7
PABPC5-AS1
RP11-574K11.31
HOTAIRM1
RP11-256I9.3
RP11-169F17.1
CYCTP
RP11-679C8.2
RP5-1159O4.1
LA16c-380H5.1
CTD-2373J6.2
RP11-431J24.2
RP11-643G5.6
KRT18P63
RP11-30B1.1
RP11-155G14.6
RP11-706O15.3
DACT3-AS1
RP11-274M17.3
RP11-439H13.2
DGCR6_2
GTF2IRD2P1
RP11-281O15.4
NPM1P22
VPS50
RP3-468K18.5
DDX6P2
CTD-2066L21.3
FAM138F
RP11-220I1.2
RP11-445F12.2
AC011523.2
RP11-390F4.3
TXNP4
RP11-273B20.3
RP11-507K13.4
AC093249.1
RP11-348F1.3
RP11-382E9.1
RP11-90H3.1
RP11-353N14.1
XXbac-BPG154L12.5
CFAP20
MAGI2-AS3
RP1-73A14.1
DHFRP1
AC004754.3
RP11-439K3.1
RP11-246A10.1
RP11-342C20.2
A1BG-AS1
RP1-43E13.2
CATSPER2P1
RPL35P5
RP11-421P23.1
AC092614.2
ACSM6
SMG1P5
RP11-345P4.9
RP11-113C12.2
RP4-597A16.2
RP1-267D11.6
RP11-405K6.1
HM13-IT1
FAM215B
NEDD8-MDP1
CFAP47
LINC01554
RP5-1050D4.5
MT1P1
RP11-248J18.2
AC007099.2
CTD-2154H6.1
IGHV4-28
RP1-17K7.2
RP11-142A5.1
RP4-717I23.3
XX-CR54.1
GUSBP5
RP5-983L19.2
RP11-250B2.3
C6orf47-AS1
RP11-618P17.4
RP11-777B9.5
RP11-566E18.1
RP11-134G8.7
RP5-933B4.1
GHRLOS_1
CASC21
RP11-409C19.2
NCOR1P1
RP11-423H2.3
RP11-539G18.3
RP11-399F2.2
RP1-261D10.2
RP11-568J23.7
POLRMTP1
CTA-29F11.1
SPDYE10P
APOC1P1
AC093838.4
PRICKLE2-AS1_1
RP1-274L7.4
RP1-179P9.3
RP11-24N18.1
RP11-266L9.5
SNHG15
EEF1A1P22
RP1-45I4.3
RP11-212D19.4
RP11-706D8.3
ANKRD30BP2
AC012146.7
RP11-514P8.7
CICP17
RP11-319G9.5
RPL41_2
ELFN2_2
CFAP54
RP11-700F16.3
RP1-193H18.2
RP11-1033H12.1
SLX1B-SULT1A4
HOXB-AS1
RP11-713N11.5
RP11-3D23.1
FAM225A
RP11-254A24.2
AC008440.10
RP11-441F2.2
HSPD1P8
CARM1P1
CFAP53
LINC01102
AC098973.2
SOHLH2
LINC00992
RP11-80B9.1
RP11-3L21.2
RP11-194G10.3
CTD-2015B23.2
LL0XNC01-221F2.2
RP11-341D18.2
ANKRD36
RP11-281H11.1
RP11-316M21.7
AC104113.3
AC079610.1
AC092660.1
RP11-384K6.6
RP11-411B6.6
GGTLC5P
RP11-180P8.1
RP5-1024G6.5
LINC01094
CTC-507E12.1
LINC00685
RP1-241P17.4
AC009969.1
RP11-267L5.1
OSTF1P1
RP11-340E6.1
RP11-133L19.2
RP11-116A1.1
PSMG3-AS1
RP5-1132H15.3
HCG18
AKAP17BP
RP11-407N17.6
LINC01018
RP11-320M2.1
TRIM52-AS1
AC092646.1
RP11-756G20.1
RP11-778D9.12
AC093106.5
CLDN34
RP11-624L12.1
RP11-57A19.2
AP000679.2
CTD-2013N24.2
DLG5-AS1
MED15
MT-CO1
RP4-684O24.5
RP11-367J11.2
ZRSR1
FRG1KP
HSPA8P8
RP4-539M6.19
CTB-43P18.1
SLC25A6P5
RP11-661A12.7
UBBP5
ZNF793-AS1
RP4-693M11.3
LBHD1
RP11-356J5.12
RP11-213G2.2
CTD-2319I12.4
HDAC11-AS1
LMO7DN
CTD-2528L19.4
RPS3P6
CTD-2535I10.1
RP11-497E19.1
RP13-150K15.1
RP11-159H22.2
RP11-501O2.5
SAA4
RPL23AP8
DDX11-AS1
LINC01193
TMEM78
RP11-160C18.2
OACYLP
MAFIP_1
RP11-47G4.2
MGC27382
RP11-1217F2.13
RP4-584D14.5
RP11-666A8.8
LINC01192
AP000282.2
LINC01317
PSMC1P3
CTD-3113P16.5
GTF2H2C
RP11-515O17.2
ALG1L5P
TRIM48
CICP16
RP11-107I14.2
SEC24B-AS1
LL22NC03-2H8.5
AP001476.4
RPL21P9
RP11-545A16.3
RP11-353N4.5
FRG1BP
CTD-2526L21.2
SUZ12P1
RP11-38C17.1
RP11-545I5.3
RP11-744K17.8
RPL23AP60
PDCL3P5
CTD-2081C10.1
RP11-513G11.2
RP11-157F20.3
C8orf49
RP11-159D12.8
AC064834.2
AC015969.3
MT-TR
OR5BA1P
TRPC6P
RP11-991C1.1
CTA-212A2.3
CTC-432M15.3
CTD-2396E7.11
XRCC6P2
AC004980.7
CTC-537E7.3
ERICD
AC113617.1
OST4
CTC-559E9.8
SBDSP1
RPS10P3
RP11-930O11.2
LRRC37A17P
CTC-320C6.1
AC104134.2
RP11-226F19.1
MDS2
RP4-798A10.4
RP11-4N23.1
CH17-270A2.2
RP11-20I23.7
RP11-648K4.2
RP11-10A14.3
RP11-340I6.7
CTD-2547G23.2
THUMPD3-AS1
RP11-195B3.1
RP11-568J23.1
RP11-565N2.1
RAPGEF4-AS1
STT3A-AS1
RNASEH2B-AS1
RP11-684N3.1
CTD-2630F21.1
GOLGA6L17P
CTB-30L5.1
EXOSC3P1
CTD-3214H19.12
LMF1-AS1
ILF3-AS1
RP11-58E21.4
FKBP9P1
RP11-7F17.8
RP11-71L14.4
RP11-418J17.1
ARHGAP11B
RP11-205K6.2
ARPC3P5
RP11-1C1.5
SLC25A51P3
RP11-267C16.1
RP11-305B6.3
FO082796.1
CTC-347C20.2
PI4K2B_1
FOXO1B
CTB-111H14.1
AF064858.6
RP11-268G12.1
RP11-143K11.5
KDM4A-AS1
RP11-488L18.3
RP11-326A19.3
RP11-204L24.2
RP11-689P11.2
RP11-1059L18.1
RP11-380P13.1
RP11-208K4.1
RP11-114H24.4
PPIAP9
HSPA9P1
TRPC7-AS2
RP5-1180E21.5
RP11-553P9.1
RP11-439M15.1
AP003096.1
RP11-750H9.5
CTC-359D24.3
LINC00269
RP1-8B1.4
RP11-78F17.3
RP11-97O12.7
AC093495.4
CTD-2161E19.1
OR10D3
FAM66D
AC006449.2
PABPC1P6
RP11-421N8.2
RP11-510C10.2
RP3-425C14.4
RP11-12G12.7
PCBP1-AS1
GS1-114I9.3
AP000320.7
FAM83H-AS1
RP11-50E11.2
RP11-498C9.2
RP11-2I17.4
HTR5BP
LINC00936
IQCB2P
SCARNA9
RP11-429B14.3
RP11-110I1.14
RP3-380B8.4
RP11-392P7.6
RP11-84C10.4
FAHD2CP
RPL23AP21
APOOP4
ESRRAP2
RP11-453E17.3
TMEM185AP1
CTD-2314G24.2
RP11-1101H11.1
RP11-203J24.8
CTD-2303H24.2
RP11-344N10.5
RP11-426L16.3
SNX29P1
RP11-312A15.3
bP-2189O9.2
GOLGA2P5
LINC00969
KRT16P1
RP11-57H12.2
RP1-313I6.12
RN7SL776P
LINC00222
RP11-245J24.1
CTD-2349P21.11
RP11-80F22.15
CTB-41I6.2
RP11-365H23.1
RP11-274J16.5
RP11-566H8.3
SYNJ2BP-COX16
DDX11L10
RP5-1074L1.1
ESRG
ZNF117
MTND5P1
RP1-102D24.5
APOL4
LINC01347_1
RP11-17J14.2
EMBP1
AY269186.2
TCEB1P2
RP11-555J4.4
RP3-340B19.3
WHAMMP2
RP11-707G14.1
CCDC186
RP11-367G18.2
AC010642.1
RP11-307L3.2
CTD-3092A11.2
CTD-3035K23.7
RP11-151A6.6
KTN1-AS1
XXbac-B476C20.9
SNU13
RP5-1121A15.3
AC079448.1
LINC01231
MTRNR2L6
CXorf67
MCHR2-AS1
CTB-164N12.1
AGAP1-IT1
RP5-884M6.1
RP11-216L13.17
RP5-1160K1.3
RP11-445O3.3
RP11-458D21.5
HMGN2P6
CTC-444N24.11
AC010149.4
SLC22A20
RP11-328K4.1
uc_338_23
RP11-637O19.3
AC007562.1
RP11-861E21.2
RP11-131L12.3
RP11-182J1.13
RP1-137D17.1
RNASEK-C17orf49
PPP4R3B
RP11-218I7.2
RP4-669L17.10
RP11-383B4.4
RP11-1336O20.2
NFYC-AS1
RP11-1149O23.3
RP11-360A18.1
MROH3P
RP11-514D23.1
CTD-2376I4.1
PRSS29P
RP11-33B1.1
ACTG1P22
HSD3BP2
OR7E53P
TOB1-AS1
RP11-111A21.1
RP11-10H3.1
HOXA10-AS
CTC-492K19.7
AC010761.6
RP11-196G11.4
RP11-98J9.1
RP1-86D1.5
EEF1B2P4
HMGB3P3
RP11-365O16.1
PDCD6IPP1
RP11-38L15.8
UPF3AP2
ST20-AS1
RNA5-8S5_5
RP11-6E9.4
RP11-294J22.6
RP11-554D15.2
RP4-553F17.1
RP11-255E6.6
CTD-3185P2.1
RP11-325K4.2
RBM14-RBM4
SPDYE3
RP11-563D10.1
RP11-6N17.1
TDH
ANKRD30BL
FAR2P1
RP11-58O3.2
RPSAP8
RP11-65M17.3
SPATA41
RP13-1032I1.7
RP11-857B24.1
RP11-630D6.5
OR7E55P
AP003068.23
PWRN1
YES1P1
RPL4P4
RPS4XP22
LAMTOR5-AS1
RP11-131N11.4
TRBV7-9
DNAJC25-GNG10
RP11-681N23.1
RP11-528A10.1
CTC-205M6.5
COX7BP1
MTND4P24
ZNF32-AS1
HOXA10-HOXA9
LNX1-AS2
CTC-304I17.1
CTD-2184D3.5
RP1-131F15.3
LINC01376
RPL13AP5
AACSP1
TMSB4XP4
ZBTB11-AS1
RP11-534L20.4
RERG-AS1
CBX3P4
ARL6IP1P2
AL672294.1
RP11-13A1.1
RP11-20E24.1
PDZPH1P
PA2G4P1
CTD-3064M3.4
ECEL1P3
OPN1MW3
RP11-791M20.1
RP11-83N9.6
RP11-206P5.2
HERC2P4
GOLGA8S
RP11-73K9.2
LMO7DN-IT1
RP11-785H20.1
U82671.8
MUC4
PLCE1-AS1
NPM1P31
LINC01506
AP000344.4
SNURFL
RP4-665J23.1
STX16-NPEPL1
GOT2P1
RP11-260E18.1
CTD-2194D22.4
MIR3180-3_1
AC091962.3
RP4-665J23.2
RP5-906C1.1
RP11-193F5.4
RAB4B-EGLN2
AC064874.1
RP11-1O2.1
RP11-505E24.2
RP5-1065J22.4
CLRN1-AS1_1
LYPLAL1-AS1
RP11-193F5.1
CTB-78F1.2
AC078941.1
RP5-940J5.9
CTD-2284J15.1
RP11-387H17.4
RP4-592A1.2
LINC01511
AF186192.5
GLMP
LINC00870
RP11-429O1.1
CEP164P1
CYP51A1P2
AHCYP8
RP11-499P20.2
PSMD7P1
AC090804.1
FAAP20
MT-TE
RP4-765C7.2
RP11-513M16.8
LINC01312
RP11-474G23.2
RP11-803B1.2
CRTC3-AS1
CTC-203F4.2
P3H4
RP11-847H18.2
RP11-292E2.2
RP11-177C12.1
ZNF529-AS1
DBET_1
CTD-2378E12.1
RP11-80H5.2
AC092597.3
CTD-2063L20.1
KB-1592A4.15
RP11-731F5.1
RP11-56G10.2
RP11-631M6.3
LINC01593
RP11-468D11.1
AC073628.1
RP11-305L7.6
AP005530.1
CD27-AS1
AC073283.4
AC016717.1
LA16c-352F7.1
AP000797.3
AC026954.6
EPB41L4A-AS1
RP11-356B19.11
RP11-255H23.2
RP11-767C4.1
RP11-333E1.1
MSL3P1
RP11-1114I9.1
AC005822.1
RP11-580I1.2
HMGN2P34
AL354822.1
RP11-169E6.1
LINC00446
RP11-809F4.4
CTC-453G23.8
TP73-AS1_1
RP11-255M2.3
RP11-993B23.3
RPL13P12
AL928742.12
RP1-37E16.12_1
GRID1-AS1
RP11-475J5.4
AADACL2-AS1
ZNF876P
AC124944.3
RP13-143G15.4
RP11-277P12.6
RP4-622L5.7
HPN-AS1
EIF4EP2
CTD-2233K9.1
RP4-668E10.4
AP000438.2
C7orf77
TPT1P9
CTD-2135D7.3
SRP14-AS1
RP11-402P6.9
FLJ42102
RP11-660L16.2
RP13-714J12.1
RP11-202K23.1
LINC01137
SLC25A39P2
RP11-418I22.2
RP11-478C6.6
STKLD1
KB-1027C11.4
RP11-562A8.4
RP11-14N7.2
MT-ND3
RP4-583K8.1
RP11-296O14.3
ADGRL3
API5P1
AC104532.2
LOH12CR2
RP11-118M9.3
AC018816.3
Y_RNA_249
RP11-415I12.2
ASS1P11
PDCD5P2
KRT8P29
CH507-42P11.3
AC002310.13
SRD5A3-AS1
RP11-504P24.5
CCT6P1
RP11-699F16.2
LINC00926
IGHEP1
SDHAP3
CICP5
CTB-92J24.3
RP11-429J17.2
MIR600HG
IL21R-AS1
RP11-495K9.3
AQP4-AS1
AF127577.10
RP11-524L6.4
RP11-88G17.6
RP11-536O18.1
OR9A3P
PMS2P5
BCRP5
KRT8P12
RP11-680F20.10
RAD51L3-RFFL
RP11-566H8.2
XXbac-BPG181M17.6
RPL36AP21
PGAM1P5
ZNF402P
CTD-2031P19.5
TRBV27
RP1-69D17.4
RPSAP31
TEX26-AS1
TRIM49D2
AP000442.4
RP4-753F5.1
RP3-514A23.2
CTB-55O6.10
RP4-635E18.8
SNAI3-AS1
TXLNGY
AL121748.1
CTC-559E9.4
PI4KAP2
RPL24P4
LINC01029
C21orf62-AS1
LINC00501
LHX5-AS1
EEF1A1P13
RP11-328J2.1
FAAP100
WASH4P
DGCR6L
RP11-793H13.11
AC004112.4
GNRHR2
RP5-998N21.10
RP11-166D19.1
AP000593.7
RPL7P1
DUSP5P2
C10orf111
KB-1184D12.1
TRBV13
SLC2A3P1
RP11-91K8.4
AC023469.1
APCDD1L-AS1
AC144836.1
RPL23AP75
RP11-756P10.6
RGMB-AS1
FTLP1
TRIM51BP
RPL5P34
TRIM39-RPP21
FAM35BP
NUTM2A-AS1
RP11-67H2.1
AL109763.1
LA16c-306E5.3
RP11-774D14.1
RP11-455B3.1
AC008069.2
RP11-521C20.5
LL22NC03-N95F10.1
CH17-125A10.2
RP11-419C5.3
RSRC2
IFNWP9
FDPSP7
LINC01010
CTC-548K16.5
SPACA6P-AS
TMX2-CTNND1
KRT17P4
RP11-521C20.2
EIF2S2P2
RP11-323N12.5
MMP25-AS1
LINC00911
RP11-318A15.2
RP11-482D24.3
AC013268.3
GPC6-AS1
RP11-133F8.2
TNXA
RP11-171L9.1
RP11-731J8.2
RP11-539L10.4
RP11-281P11.1
ENPP7P10
RP11-681L4.2
HNRNPKP3
AC009120.4
CTC-339O9.1
RP11-713P17.5
RP11-744D14.1
RP11-116O18.3
LHFPL3-AS2
RP11-305L7.3
RP11-480G7.2
AC007879.5
LINC01119
RP11-449H3.3
CPEB2-AS1
RP11-61D1.2
RP11-445P17.8
RP11-443B7.1
MTHFD2P4
AC063980.3
YWHAZP6
DDX12P
ALG1L8P
FAM230A_2
RP4-686C3.7
RP11-405F3.4
RP11-723O4.2
RP11-1228E12.1
GTF2IP12
NPM1P51
STAG3L4
ZNF286A_1
RP11-314A20.2
LINC00293
YBX1P1
SLC26A4-AS1
C8orf37-AS1
RP11-529K1.3
RP3-370M22.8
RP4-625H18.2
RP11-552F3.9
ENPP7P7
RP11-266O8.1
RP11-829H16.3
PRKCQ-AS1
MIR4458HG
RP5-1028L10.2
ULK4P2
OR4F13P
RPL9P3
LINC01362
RP11-284F21.9
RP11-167N4.2
RP1-234P15.4
RP11-290H9.2
LINC01521
STARD7-AS1
TUBB8P6
RP11-809N8.2
SUMO2P17
RP11-598F7.6
RP4-756H11.5
RP11-298I3.5
CTD-2572N17.1
RP3-323B6.1
WSPAR
RP11-297H3.3
RP11-804N13.1
AC019330.1
HOXA11-AS1_5
RPL7AP30
AC073869.20
RP11-488C13.1
CTC-255N20.1
ZNF807
RP11-91I20.3
RP11-1035H13.3
RP1-300G12.2
AC016582.2
RP11-146D12.6
AC018717.2
RP11-108P20.4
SNHG16
RP11-172F10.1
BCAR4
AC016747.3
RP11-395P13.7
RP11-360A18.2
LINC01467
RP11-492D6.3
RP11-437B10.1
RP11-776H12.1
SEC1P
RP11-132A1.4
TCL6
AF001548.6
UBE2F-SCLY
SCAMP1-AS1
RP11-417L14.1
LINC01181
AC008060.8
AC005160.3
RP11-1028N23.3
PRDX1P1
RP11-510J16.5
ATP5LP3
CTD-3193O13.11
DNAJC27-AS1
EIF4A2P3
RP11-124G5.3
RP11-463C8.4
BVES-AS1
RP11-644F5.10
LINC01515
CSPG4P10
TOPORS-AS1
RP11-587H10.2
RP11-68I18.10
RP11-347C12.1
CTC-806A22.1
RP11-47P18.1
AC096574.5
RP1-232L22__B.1
RP11-202G18.1
RP11-374M1.4
LINC01269
HIST2H2BB
RPS17P2
AP000253.1
RP11-303E16.8
CASC8
RP11-547D24.1
RP11-56B16.2
AC096559.1
PKIA-AS1
CTC-512J12.4
DLX6-AS1
RASA4DP
RP11-739L10.1
AK2P2
RP11-588K22.2
RP11-574F21.2
RP11-187E13.1
RP11-531H8.2
RP11-48G14.2
IDH1-AS1
RP11-357K6.3
NPM1P33
RP11-698F20.3
AC020956.3
CTD-2014N11.1
RP11-680E19.1
HMGN2P8
RPS7P1
LINC01260
RP11-106M3.3
RP11-1217F2.1
RP13-258O15.1
RP11-305P14.1
RP11-834C11.7
RP4-715N11.2
RP11-306G20.1
RP11-486O12.2
RP11-473P24.2
AC011995.1
RP11-442N24__B.1
RP11-258F22.1
AC024560.3
ANKRD18CP
U47924.31
PPIAP29
RP11-573D15.8
AP003774.1
LA16c-23H5.4
RP1-34H18.1
RP11-135F9.4
RP11-426L16.10
TSPEAR-AS2
SAMD12-AS1
PPP1R2P3
RPL35P1
RP11-605F14.2
NUDT16P1
RP11-353N14.5
RP5-857K21.3
RP11-23E10.2
PPP1R2P2
FAM86GP
RP11-17M15.4
LLNLR-307A6.1
XXyac-YX65C7_A.3
FIRRE
CBARP
SMG1P2
CTD-2291D10.4
RP11-778J16.3
CTC-490G23.4
LINC01460
AC074117.10
AP002856.5
LINC01558
RP11-627K11.1
RP1-40E16.11
DKFZP434K028
RP11-320G10.1
VPS13A-AS1
RP11-453A12.1
RP11-158D2.2
HDGFP1
RP11-335I12.2
RP11-1012A1.7
AC115617.2
LL22NC03-24A12.9
CTD-3037G24.5
SNHG9
RP11-3B12.5
PHKA1P1
AC016730.1
RP11-445O3.2
BAALC-AS1
RP11-550I24.2
FAM66A
RP11-244J10.1
RP4-761J14.8
RP11-77K12.8
KLKP1
LINC00971
LINC01125
RP11-182J1.10
AC098617.1
AC027601.1
AC021188.4
PMS2P4
CTD-2281E23.2
RP11-54O7.14
AC074389.7
CTB-31O20.3
RP11-669B18.1
RP5-1120P11.4
RP11-701I24.1
RP11-1151B14.4
RP11-800A3.4
RNF185-AS1
FGF14-AS2
AC004967.7
RP11-195C7.1
GABPB1-AS1
RP11-561O23.9
XXbac-BPG55C20.7
AC156455.1
RP3-468B3.2
STK24P1
CTD-2554C21.3
RP11-89C3.4
HOXA-AS3
RP11-549K20.1
RP11-500B12.1
AC005625.1
PTGES3P1
POM121L9P
RP1-159M24.1
RP11-303E16.3
GTF2IP18
CTD-2023N9.3
RP11-849F2.7
AC092421.1
AC008753.4
DNM1P34
RP13-465B17.5
NBEAP3
RP4-545L17.11
LINC00174
RP11-277B15.3
RP11-462G12.2
AC107982.4
RSL24D1P1
AC079145.4
RP11-531A24.5
RP11-215P8.1
RP11-81A1.3
AC006159.4
NKAPP1
RP11-440J4.2
CTC-523E23.5
CH507-154B10.1
AC010468.1
KRT18P12
INMT-FAM188B
LINC00976
AP001468.58
RP11-467L24.1
RP11-146N23.1
RP11-326K13.3
RP11-398B16.2
RP11-475C16.1
RP11-717H13.1
EAF1-AS1
STK19B
RP11-377H23.1
RP11-156E6.1
SERPINA3_1
RP11-236B18.5
RP11-339B9.1
RP11-761I4.4
RP11-205M5.3
KCNMB3P1
BLACE
P3H2-AS1
SEC63P1
RP11-749I16.3
TBC1D3L
AP000349.2
LINC00382
RPL21P75
OR2AS2P
CTD-2351A16.1
TNKS2-AS1
FCMR
FLVCR1-AS1
AL359973.1
RP11-335E6.3
RP11-85G18.6
RP1-137D17.2
RP11-173E2.2
RP11-673E1.4
RP11-482M8.1
RP11-314B1.2
RP11-848G14.5
NF1P12
LINC01031
LINC00672
RP13-512J5.1
RP11-217C7.1
RP11-74E22.5
RP1-292L20.3
CTD-2161F6.1
RPS28P7
AMD1P3
TMBIM4_1
LINC01448
ZNF849P
NPM1P23
bP-2171C21.4
TCAF2P1
RP11-379B18.5
RP11-86K22.2
HS6ST1P1
RP11-1017G21.4
AC022182.1
AC007163.6
RP11-254F7.2
PGM5P4
AC123023.1
RP11-374A4.1
AC007906.1
RP11-190C22.8
ADGRF2
RP11-63A23.2
ZFP91-CNTF
RP11-567I13.1
LINC01088
RP11-510M2.4
RFPL4AP6
RP11-659O3.1
SNX19P2
RP11-864N7.2
HRNR
FO538757.3
LINC01098
AC144449.1
BBOX1-AS1
CSTF3-AS1
LINC00704
KCND3-AS1
HNRNPCP4
ZNF286A_2
LINC00652
RP11-529K1.2
AC011225.1
FLJ30679
RP11-402P6.11
RP11-305M3.2
RP11-69G7.1
D4S234E
RPS7P8
RP11-334J6.7
RPS6P21
CTC-459F4.5
TCP1P1
RP11-64K12.1
RP11-468E2.4
RPSAP4
CTC-344H19.4
RSPH14
RP11-543P15.1
RP11-73M18.10
RAET1K
CTD-2342J14.6
RP11-239A17.1
OR51K1P
TIPARP-AS1
RBMY2GP
AP001505.10
RP11-867G23.2
F11-AS1
ZIM2-AS1
CH17-258A22.4
AC011997.1
OR7E21P
AC025335.1
LINC00476
RP11-626G11.1
RP11-70C1.3
AP000936.1
HAUS4P1
RP13-266I11.1
ADORA2A-AS1
RP4-769N13.6
RP11-1J7.1
MT-TS2
CASC15
KDF1
HSP90AB6P
RP4-798A10.7
RP11-744I24.2
RP11-646J21.2
AC104654.2
AC016912.3
RP11-781A6.1
CCNJP1
CTD-2619J13.17
RP11-56P9.11
RP11-383C5.5
AC002480.3
CTD-2369P2.12
EEF1DP3
ATP1A1-AS1
LINC00523
LINC00299
RP11-167B3.3
RP11-108K3.4
GBP1P1
DIAPH2-AS1
DUX4L19
RP11-393K12.2
LINC00165
AC007563.5
LINC01507
RP11-136O12.2
LINC00483
AC010096.1
CTB-133G6.2
SYT15_2
CH17-264B6.3
RP1-63M2.7
AC073150.6
LINC01144
OR4F8P
LINC00657
RP11-6N13.1
RP11-1415C14.4
RP11-1112J20.1
KIF1BP
RP11-196I18.2
AC016757.3
OR6T1
RP11-308N19.1
RP11-621L6.3
RP11-137O10.1
RP11-6B6.3
AC084149.2
RP11-452F19.3
RP11-140L24.4
RP11-417L19.4
POLR3GP1
IGHG1
AP001340.3
RPL6P27
RP11-4K16.2
CTC-241N9.1
RP11-545A16.4
RP11-152P23.2
RNU1-28P
CALM2P2
SUMO2P3
RP5-1103G7.10
RP11-635N19.1
U3_19
AC008268.2
RNU4-1
SRIP3
RP11-298E9.6
RP11-385D13.1
EZR-AS1
RP11-111F5.5
LINC01170
SNRPCP17
RP11-323D18.5
RP11-889L3.1
RP3-471C18.2
RP11-616L12.4
AC083873.4
RP11-1102P16.1
ITFG1-AS1
FRG2FP
KRT18P59
AL050303.10
RP11-149F8.3
WAC-AS1
RP11-24M17.5
ZNF625-ZNF20
RP11-543B16.1
RP11-23J9.7
RP11-552M11.4
AC093642.5
RP11-533E19.7
RP11-331D5.2
HCG11
LINC01115
RP11-145M4.1
RANP6
RPL7P23
CCT6P2
AC098828.2
RP5-898J17.1
RP11-6N17.4
AC024592.9
RNU1-130P
RP11-632L2.2
RP11-320N7.2
SLC7A5P1
RP11-736N17.10
MTND5P21
RP11-5G9.6
RP11-343J18.1
RP11-425L10.1
AL008723.1
RP11-572C15.5
AFG3L2P1
CTD-2008E3.1
AC008154.5
SFTA1P
RP11-252O18.3
RP11-256I9.2
MADCAM1
CTD-3105H18.14
RP11-161M6.2
PMPCAP1
RP13-270P17.2
RP11-396O20.1
CTC-251I16.1
RP1-283E3.8
AP006621.8
GUSBP9
RP11-304L19.2
OOEP-AS1
PTCHD1-AS
GS1-124K5.4
RP11-38J22.1
AC015933.2
RP11-115J16.1
RP3-430N8.11
RP13-1039J1.4
RP11-314D7.3
CSE1L-AS1
RP11-854K16.3
RP11-114M1.1
AL356585.2
RP11-2N5.2
POM121B
FAM138C
ADGRA1
RP11-479J7.2
AC005703.3
RBMXP4
RMST
CCDC150P1
C6orf165_2
AC091633.2
RP1-191J18.66
RP11-507B12.2
RP11-280K24.4
LINC01543
RP11-206L10.3
RP11-313P13.4
LINC00371
CTC-207P7.1
MT1A
FAM92A1P1
RP11-276H19.2
CTD-2410N18.3
RP11-238K6.1
RP11-161H23.5
CTC-510F12.2
Z82214.2
AC007249.3
RP11-848G14.2
RP11-804A23.4
RP3-475N16.1
MARK2P9
RPL7P32
FARP1-AS1
LINC01204
AC012506.1
RP11-33A14.1
RPS2P5
LINC00680
RP3-423B22.5
STRADBP1
RP1-309K20.6
CTD-2384A14.2
RP11-503C24.3
CTB-129P6.7
FBXO3-AS1
AC097721.2
LINC00540
AC144568.4
RP1-117B12.4
RP11-399B17.1
CTD-2076M15.1
AC010980.2
AC093616.4
RP11-318M2.3
NRBF2P2
FAM167A-AS1
RP4-613B23.1
AC009414.1
RP11-341D18.6
RP11-480I12.10
CTD-2651C21.3
AP001626.2
AC092638.2
AC109829.1
RP11-490O6.2
CTC-546K23.1
RP11-34P13.13
C1QTNF9B-AS1_1
RP11-381I15.1
ZNF658B
DBIL5P
LINC01420
RP11-308D13.3
GUSBP4
ATP6V1B1-AS1
RP11-206L10.8
LL22NC03-13G6.2
RP11-693N9.2
LINC00526
LINC00592
TRIM60P14
CTD-2143L24.1
CTD-2382H12.1
RPS26P47
AC139099.6
RP11-774O3.3
RP11-159F24.6
CYYR1-AS1
PPP3CB-AS1
AC007950.2
RP11-522M21.2
PSMA3-AS1
ERVK3-1
RP11-165F24.3
CTD-2165H16.3
LINC00552
LINC01435
LINC00643
KRT18P55
RP11-875O11.1
RP13-977J11.2
PAK6_1
RP11-462G22.2
RP11-3P17.4
CTC-325H20.4
RP11-822E23.6
HNRNPA1P32
DPPA3P1
AC079742.4
RP1-241P17.1
DIAPH3-AS1
RP11-58E21.5
RP11-397A16.1
CTD-2523D13.2
RP11-857B24.5
MIR181A1HG
TUG1
RP5-1185I7.1
RP11-103H7.1
RP11-135J2.3
RP5-1009E24.8
AC010091.1
RP11-80P20.3
FGF12-AS2
LINC00574
RP11-411K7.1
AC136612.1
CTC-304I17.5
RP1-127L4.7
RP11-109E12.1
CTC-444N24.8
AC018738.2
RP11-245P10.8
RP4-545C24.1
TCHH
DANT2
RP11-675F6.4
AP006285.2
RP11-81K2.1
RPLP1P6
MTND5P28
RP11-209K10.2
RP11-269F21.2
RP11-2K6.1
LINC00623
TPM3P4
P3H1
AP000304.12
RP11-702F3.4
MTRNR2L1
TEKT4P2
AC007003.1
CTD-2008A1.3
RP11-2G1.1
RP11-75L1.2
MYH16
CBX1P2
RP11-125M16.1
RP3-449M8.6
LL0XNC01-177E8.2
FAM27E3
SLC2A1-AS1
CTD-2506P8.6
CTC-493L21.1
RP11-216L13.19
RP11-518I13.1
MFRP_1
CTD-2192J16.15
RP11-168J18.6
RP11-1094M14.11
CCDC26
RP11-431M3.1
RP11-142A22.3
SMARCE1P5
REXO1L3P
CHCHD2P6
SMC5-AS1
SNHG11
RP11-92C4.4
GS1-358P8.4
HNRNPA1P60
RP11-626G11.5
RP11-296K13.4
EEF1A1P9
RP11-234B24.6
AMZ2P1
AC017078.1
H3F3AP4
CTD-2331H12.5
RPS24P8
RP1-71H24.1
AC007192.4
MRVI1-AS1
RP11-476H20.1
RPL21P18
TUBB8P12
CTD-2256P15.4
AC015688.3
AC010878.3
RP11-592N21.2
TRBVA
RP11-336N8.1
RP5-991G20.1
RP3-359N14.2
AC108479.2
RP11-514P8.2
LINC00649
SIAH1P1
RP1-170O19.22
ZNF385D-AS1
FAM86B3P
RP11-1E22.1
BMS1P13
FTH1P12
RP11-490G8.1
RP11-142L1.1
YBX1P10
AC113607.3
CTC-559E9.1
RP11-13A1.3
RPL21P11
MT-CYB
RP11-486F17.1
RP11-377D9.3
MRPL30P1
AC079779.7
MIA-RAB4B
AP001891.1
CH507-145C22.3
RP11-96D1.10
MT-TI
AC011737.2
RP11-410K21.2
AC026188.1
RP11-1144P22.1
MT-ATP8
PTPN20CP
COX8C
RP11-260M2.1
RP11-545J16.1
LL0XNC01-39B3.1
RP11-301G21.1
RP11-932O9.7
LINC00692
AC074363.1
CTC-254B4.1
NEMP2
MAGOH3P
MT-TL2
NUDT4P2
RP11-114G11.3
AF011889.2
RP11-65D24.2
RP11-521B24.5
GGTLC3
ACTG1P15
RP11-462L8.2
LINC00428
CTD-2006C1.6
MESTP3
AC009060.2
RP11-848P1.9
RP11-177F15.1
CTD-2006C1.13
LCMT1-AS1
RP11-613H2.3
IQCH-AS1
RP3-428L16.2
RP11-4L24.3
LINC01228
Metazoa_SRP_22
PIK3CD-AS2
TPTE2P5
LINC01470
PRB2
RP11-556K13.1
CTD-2501E16.2
CTD-2323K18.1
RP11-410D17.2
RP11-20F24.2
AC011525.2
IGLV7-46
RP11-345J4.6
RP11-1101K5.1
MT-ND4
RP11-364B14.3
RP3-337H4.8
RP11-351A20.1
RP11-540O11.1
RP11-291L22.6
RP11-453D16.2
RP4-778K6.3
CTSLP1
GOLGA2P9
TTLL11-IT1
AKR1C5P
AC007193.10
LINC00393
AK4P1
AC034220.3
RP11-61L23.2
RP11-434P11.1
RP11-79N23.1
CTC-458G6.4
RP11-707M3.3
CRYM-AS1
RP11-134K13.2
AC017104.2
CTD-2384A14.1
RP11-486A14.1
RP11-89K10.1
AC068196.1
RPS20P2
RP11-615J4.3
RP11-1079K10.4
MTERF4
CTD-2616J11.9
LINC01239
RPL19P21
RP11-124N3.3
RP3-416H24.1
RP11-989F5.3
CTD-3222D19.10
RP11-454P21.1
RP11-509E10.1
BTBD10P1
LINC00689
CTD-2550O8.5
TCEB3-AS1
PMS2P1
ST13P3
CTC-534A2.2
LINC00354
CENPBD1P1
CTC-250I14.3
RP11-160E2.6
RP11-247A12.8
AC108938.5
RP11-54D18.2
CSPG4P12
RP5-1042K10.14
RP11-15H20.6
RP11-218M22.1
RP11-557L19.1
RP11-17M16.2
ZBED8
RP4-777O23.1
RP11-114G11.5
NOS2P3
RP11-354I13.1
SEPT7P2
PVRIG2P
Metazoa_SRP_97
LINC00922
RP11-598P20.5
RP11-363G15.2
RP3-400B16.2
CTD-2341M24.1
RP11-33N16.3
HAUS6P3
RP11-123M21.2
AC007743.1
RP11-296I10.3
RP11-561B11.2
KIAA1614-AS1
RP1-232L24.4
RP11-243J16.8
ADGRG6
SAP30L-AS1
GRTP1-AS1
RP11-452K12.4
RP4-647C14.2
BX322557.10
RP11-449O16.2
RNA5SP202
RP3-471M13.2
AGBL4-IT1
RN7SK
RP5-1119A7.14
RP11-126O22.3
AC098592.6
RP11-649A18.3
CTB-5E10.3
UBE2Q2P12
RP11-603B24.2
RP11-557C18.3
CTD-2336H13.2
IGLVI-70
RP11-768B22.2
AC016738.4
ST3GAL6-AS1
AC005042.4
RP11-615I2.6
RP11-532F12.5
CRYBB2P1
CDK2AP2P3
DPRXP7
RP11-656D10.5
AC138035.1
RPL23AP38
ALG1L3P
CTD-2192J16.20
[truncated: 6,835 more rows]
