# Supplementary material for: RNA-Seq transcriptome reveals different molecular responses during human and mouse oocyte maturation and fertilization
Source: BMC Genomics. 2020 Jul 10;21:475. doi: 10.1186/s12864-020-06885-4 (PMC7350670; doi:10.1186/s12864-020-06885-4)
Supplement: Supplementary file 12 — Additional file 12. Mouse MII oocyte non-homologous gene list. [file 12864_2020_6885_MOESM12_ESM.csv]

Genes
Spn-ps
Gm6654
Snhg4
4930465K10Rik
4930423M02Rik
Gm8994
4930474H20Rik
Malat1
Gm16576
Gm10653
2900060B14Rik
1700001G17Rik
Gm5065
Rbm25
4732491K20Rik
Gm5083
Cfap46
1110065P20Rik
Zfp760
1700020I14Rik
Gm1821
Cux1
Gm7538
Pde4d
Oas1b
Raet1a
C87499
Gm3143
Raver1-fdx1l
Proser3
AI839979
Srek1ip1
2210406O10Rik
Gm7056
Gm14635
Rplp2-ps1
A330023F24Rik
Ccdc24
Gm6367
1700028J19Rik
Nespas
2900097C17Rik
C030034I22Rik
Gm1141
Treml4
E330021D16Rik
Gm12295
Lrrc75a
6720468P15Rik
5730420D15Rik
Lppr5
Dlx6os1
5730480H06Rik
Gm17757
Zfp957
Thap6
A630020A06
Pisd-ps3
A230073K19Rik
E330011O21Rik
AW551984
Gm7271
Gm20751
8430423G03Rik
2610037D02Rik
Gm6793
1700069L16Rik
Gm19589
D030028A08Rik
1700008J07Rik
Tug1
E130008D07Rik
Zfp652os
Vmn2r65
1700031M16Rik
Gm19276
Gm7325
4933408N05Rik
Gm4432
D6Ertd474e
Pira11
1700024N05Rik
Nlrp4g
4930417O22Rik
Acad12
4930565D16Rik
Gm10248
Gm10637
C030013G03Rik
C330013F16Rik
Alms1-ps2
4930471C04Rik
Airn
Paxip1
Nnt
4930528A17Rik
BC065397
6030407O03Rik
Gm4566
1110038B12Rik
4933427E11Rik
Gm28979
Rps4l
A730090H04Rik
Snhg7
Ppp4r1l-ps
Gm20597
Mir22hg
1810032O08Rik
Olfr112
Gm20759
Speer6-ps1
4930405A21Rik
Gm5136
Snora81
Gm4850
Psg-ps1
D030068K23Rik
Ptgdr2
Msx1os
Gm28042
3110052M02Rik
4921531P14Rik
Gm17751
Rab29
Gm15008
1700061F12Rik
Mageb16-ps1
Methig1
Gm5615
Gm6277
4930521E06Rik
A930003A15Rik
Gm10549
9130023H24Rik
Vmn2r3
Gm4956
Gm20125
Gm4814
6530411M01Rik
Gm11190
OTTMUSG00000016609
Gm15698
Gm16548
Gm20187
AU015228
Gm10825
Gm10857
Pnisr
Vaultrc5
1110028F18Rik
Gm20337
Ifitm10
2810454H06Rik
4930526I15Rik
A530046M15Rik
Pisd-ps2
Gm11201
4933400A11Rik
Gm16998
Gm11346
Gm4890
A930011G23Rik
Gm3985
AI414108
1700113A16Rik
Cfap45
Zim3
Tyms-ps
5730522E02Rik
1700028I16Rik
Gm15880
Lemd1
Gm5122
4930442L01Rik
Zfp866
Bach2os
C630028M04Rik
5730422E09Rik
Gm21276
Rrp1
Rhno1
1700084F23Rik
C530044C16Rik
Gm6268
AA545190
Tcte2
Gm2762
Gm12505
BC029722
Snhg1
BC037032
1810019D21Rik
Gm4907
Zfp825
1700047M11Rik
E330034G19Rik
1700108F19Rik
Gm5177
Gsdmcl2
Grip1os2
5930412G12Rik
AA474331
Cebpzos
D930016D06Rik
Gm5801
Tcstv1
4930523O13Rik
5930403L14Rik
4933417E11Rik
Gm10069
1500012F01Rik
Gm16796
Prr30
Cep131
Gm10791
2810013P06Rik
Nolc1
Mnd1-ps
Ddias
Zfp953
2610020C07Rik
2810408I11Rik
4833419F23Rik
Sorbs2os
2810025M15Rik
Gpr137b-ps
8430426J06Rik
Gm12992
Gm14405
2010308F09Rik
Gm16973
9230114K14Rik
Zfp781
Nlrp5-ps
Dleu2
2610316D01Rik
6820431F20Rik
Gm8234
Tomm6os
Cistr-act
Gm12070
Gm11985
AI427809
A330040F15Rik
Zfp930
1700007L15Rik
Sox2ot
Gm6644
1700039E22Rik
2410137M14Rik
Gm17821
2410004N09Rik
Muc19
E230016M11Rik
1700110C19Rik
Zscan4a
D030024E09Rik
Wdr8
A630072M18Rik
AI987944
Cml2
BB031773
1110054M08Rik
2610028E06Rik
Mir99ahg
AW011738
Mterf2
Fxyd2
Gm8817
4930447M23Rik
Msmo1
Atp5e
Gm2011
1700010D01Rik
Izumo1r
AU019990
Gm9199
Gm5535
Gm13375
Gm12191
Rec114
Gm5113
Gm13752
A930006K02Rik
A330009N23Rik
Atg101
Gm5091
Smim9
1500004A13Rik
Gm16894
Prr36
Gm15455
1700010B08Rik
Ice1
Gm12794
Gm10578
4930583K01Rik
1700028E10Rik
H2-T10
Dancr
Gm16845
Halr1
Rps15a-ps6
1600027J07Rik
Teddm1b
Zfp850
A230056J06Rik
AI854703
Ren2
Vmn2r5
1700029F12Rik
Srrm1
1700016L04Rik
Zfp58
A230056P14Rik
4930515G01Rik
Psme2b
D730045A05Rik
Pira7
Gm1653
Sp3os
Gm10371
Gm5087
Gm29766
D130020L05Rik
BC052688
9430041J12Rik
Tmem150cos
4930512B01Rik
Gm2176
2410004I01Rik
Gm5643
Meg3
2810002D19Rik
Pantr1
1600020E01Rik
4933400F21Rik
Olfr1371
1700030F18Rik
2810001G20Rik
2310061J03Rik
Eldr
Peg3os
Adig
Atp10d
Gm19434
Pxt1
Gm5475
Zp4-ps
1700047E10Rik
Gm8801
Gm10532
Gm19583
A930015D03Rik
Zfp114
Slc5a4a
6030443J06Rik
2900057B20Rik
Gm2083
Pxylp1
2610001J05Rik
Gm9920
Gm6416
Zfp759
AA388235
BC018473
Gm4349
5430405H02Rik
Bud31
3110056K07Rik
4930594C11Rik
Gm19466
Kiz
Gm7244
4932702P03Rik
Pou6f2
Tmigd3
4732471J01Rik
Ppp1r3fos
Cfap61
BB019430
1810026B05Rik
A730043L09Rik
Gabre
Dbhos
2500004C02Rik
Olfr584
C730027H18Rik
Gm12669
9130024F11Rik
4933407G14Rik
Cep83os
Snhg18
Zcchc10
D030040B21Rik
Gm21284
4930599N23Rik
2210015D19Rik
Gm10466
Kif4-ps
Pisd-ps1
Gm32014
BC021767
4933424G06Rik
9130227L01Rik
Inafm1
4921529L05Rik
Gm15772
Trim61
Gm11549
Hbq1a
Spg20
Fam208b
1500017E21Rik
9330159M07Rik
Ceacam10
4931428L18Rik
Gm8579
2210417A02Rik
2500002B13Rik
Dmr
4930592A05Rik
Gm10509
A430078G23Rik
AY512915
Gm13710
Otulin
Gm9833
Gm1604b
5730403I07Rik
9230116N13Rik
Gm11762
Npm3-ps1
2610044O15Rik8
5330411J11Rik
Gm8615
Zfp719
Gm20554
1700023L04Rik
Gm3893
0610040F04Rik
Gm3230
Xpnpep3
Ric1
Gm6083
Pld6
Ppp1r2-ps3
3110021A11Rik
Naprt
5530401A14Rik
8430429K09Rik
Zfp934
Crnde
Siglecf
AU015836
Xntrpc
Gm4371
Gm5868
B430212C06Rik
Gm15972
1700030C10Rik
Gm10941
Gm19689
4930452G13Rik
Gm7367
G630025P09Rik
Gm14430
Mir17hg
LOC100503496
Mira
4930558J18Rik
4930473A02Rik
Ift22
2310009A05Rik
D030018L15Rik
Gm14015
Gm1995
1810062G17Rik
Ear7
2810032G03Rik
A930005H10Rik
A630019I02Rik
Pcdha6-g
Fate1
1700120C14Rik
AA465934
Cfap58
Gm10658
Gm17066
2610035D17Rik
Glmp
B020031M17Rik
Lppr4
Man2c1os
2700099C18Rik
2810468N07Rik
Cep162
AF067063
Igf2os
Gm9866
Ccdc186
Snhg8
9530080O11Rik
Snord17
Gm6213
Gm10790
AA619741
A730008H23Rik
Gm5129
Defb41
Tubb2a-ps2
4831440E17Rik
Smim4
Gm20319
Stxbp3b
Stamos
2210409E12Rik
Gm13031
Snhg9
Gm6150
BC107364
Dnmt3aos
Gm16159
A330015K06Rik
1810053B23Rik
Hmga2-ps1
Gm16880
Dsg1c
4930500L23Rik
Gm15612
4933404O12Rik
Mtcl1
A230072C01Rik
4930553C11Rik
Gm805
5930438M14Rik
Mkrn2os
A530050N04Rik
AU023762
Gm839
4833412C05Rik
1700034H15Rik
Pvt1
Gm15706
9530027J09Rik
2010320M18Rik
9130019P16Rik
BC051537
Gm5779
Cts3
Gm9776
2410006H16Rik
Vmn2r-ps159
4930556M19Rik
Gm7550
Ice2
Wdr20rt
Bco1
Lmntd2
9330102E08Rik
Cfap97
Gt(ROSA)26Sor
Gm11423
G6pd2
Btg1-ps2
Drc7
2410012E07Rik
2610307P16Rik
1700022H01Rik
Gm29811
Med15
4933425B07Rik
Gm815
Gm10845
BC147527
1810058I24Rik
Gm5095
8030443G20Rik
Pfdn6
9930014A18Rik
Gm10767
Gm15760
Zfp946
Gm8179
Gm14164
0610009L18Rik
2610203C22Rik
Fam208a
A730098P11Rik
Ost4
Gm5512
Vmn2r-ps11
Zfp91Cntf
Zfp119b
Oog4
Hmgn3
1700001L05Rik
Haglr
Gm13238
Arhgap35
Vmn1r231
2610306M01Rik
Mgat4d
Nol4l
Gm13985
Zfp862-ps
Gm15441
Xndc1
Map2k3os
Dthd1
Snhg5
Sva
1700123M08Rik
Mx2
Zfp935
Gm5833
D730001G18Rik
Gm1553
4933433H22Rik
Gm5039
LOC100043315
A930012L18Rik
9430021M05Rik
4933408J17Rik
0610012G03Rik
Gm15941
4930429B21Rik
EU599041
7420461P10Rik
Gm16062
Sprr2g
Cfap53
Gm10745
Tnfsfm13
Gm6578
Olfr693
Mir8112
Tbx3os2
C630043F03Rik
Mterf4
5830432E09Rik
Gm11944
AU022751
Gm14023
Cd200r3
Stra6l
A630010A05Rik
4930549G23Rik
Defb50
Gm6815
Gm19784
Naip7
4931429P17Rik
1700012I11Rik
Olfr531
Dbpht2
4933405O20Rik
4631405J19Rik
Teddm2
4930412C18Rik
Fam206a
Redrum
Gm7334
5430402O13Rik
Gm3414
2210039B01Rik
7420701I03Rik
Gm13152
Cd59a
Mccc1os
A330074K22Rik
Speer5-ps1
Gm12359
5730405O15Rik
4833418N02Rik
2700054A10Rik
Hnf4aos
Cfap69
Paupar
Gm10390
Phtf1os
Rfx5
Smim24
Abhd1
4930477N07Rik
Gm16157
Gm20741
Atp6v0c-ps2
6030440G07Rik
4930470P17Rik
A630066F11Rik
4930543E12Rik
C920006O11Rik
Wfdc21
4933409K07Rik
5830417I10Rik
Pcnt
Lppr2
Scarna6
1700126H18Rik
1500015A07Rik
Hmgb1-rs17
4930511M06Rik
Gm10280
E330020D12Rik
Fam219aos
5830418P13Rik
9630028B13Rik
Cd1d2
Eln
4930444M15Rik
Eef2kmt
Chd3os
4930507D05Rik
4930479D17Rik
Itgb2l
BC002163
Gm8221
Erich5
C130036L24Rik
4933432K03Rik
B230217O12Rik
AU016765
ChkbCpt1b
Gbp8
Marcksl1-ps4
4933406G16Rik
BC031361
E030024N20Rik
B020014A21Rik
Cyb5a
Pidd1
A330035P11Rik
Mok
4933405D12Rik
Gm16861
5730416F02Rik
Snora74a
D16Ertd519e
Gm6548
B930092H01Rik
2010109A12Rik
Gm2518
6430710C18Rik
Gm813
Cystm1
2210019I11Rik
Btg1-ps1
9530091C08Rik
Gm11426
4930524B17Rik
Gm6682
9530051G07Rik
Gm13032
B230209E15Rik
9430083A17Rik
Btbd18
BC033916
Trpc5os
B130034C11Rik
1700007J10Rik
Gm17026
4931440P22Rik
C330046G13Rik
A630095E13Rik
Rpl14-ps1
Wdr83os
4930459C07Rik
Gm17762
Firre
1700091H14Rik
2410021H03Rik
4930414N06Rik
A430035B10Rik
Rbm14-rbm4
Slc22a13b-ps
C86187
Rpl41
4933416C03Rik
BB557941
Gm19461
Psg16
Gm10190
Olfr510
Zfp109
Gm1587
Arhgap33os
Zbed5
Vmn1r234
4933411E08Rik
A730082K24Rik
Toporsos
4931431C16Rik
Gm14718
Zfp948
Gm1965
Gm14436
4933439K11Rik
Vmn1r76
Raet1c
Cfap43
Gm19299
A630089N07Rik
Gm14634
Gm6300
1700023F02Rik
Gm20604
Nrp
Atad3aos
Gm6639
Gm20356
AV051173
Gm12130
Skint4
Rab10os
Rps15a-ps4
9330020H09Rik
Gm5424
Gm13363
2700038G22Rik
Cntrl
4930556N09Rik
Gm20362
Cxcl15
Gm19522
4930564D02Rik
Sf3b6
Gm10510
BC039771
Cfap221
Gm1943
Gm10823
Zfp119a
2700069I18Rik
4932416H05Rik
Slain1os
Gm6792
1110006O24Rik
Lppr3
Vmn2r123
Becn2
E230013L22Rik
Clca3b
Gm20748
C130046K22Rik
Natd1
Uchl1os
9130221H12Rik
1700025C18Rik
6430562O15Rik
A730017L22Rik
Gm14322
Cfap57
2310069G16Rik
Kdf1
7420700N18Rik
Gm2027
Lbhd1
Rab11fip4os1
Zfhx2os
Olfr923
Gm3219
Rbakdn
AA536875
AU021063
4930433N12Rik
4930556G01Rik
4930414L22Rik
Cfap70
4933438K21Rik
Pira4
Gm16551
Gm12522
Prr32
4833422C13Rik
Ptms
1700096K18Rik
2210011C24Rik
5430416O09Rik
Gm10046
6430706D22Rik
Gm2721
Gm14005
3110099E03Rik
4933440M02Rik
0610038B21Rik
6330410L21Rik
6330409D20Rik
1700049G17Rik
1700097N02Rik
Gm6981
Zfp783
D430020J02Rik
Gm21975
Rn45s
Tmem181b-ps
Etohd2
5430403N17Rik
Rhox1
Gm10033
Gm10789
Gm4861
Scaf1
BC051226
4933416M07Rik
2610005L07Rik
1700048O20Rik
Gm4926
Srrm2
Snhg10
Gm4541
5530601H04Rik
Gm15421
Gm18853
2310034G01Rik
A930004D18Rik
Obox6
Zfp389
1500009C09Rik
Gm13986
Gm20740
5730457N03Rik
4930428O21Rik
Gm6567
Snhg3
4933413J09Rik
Scml2
C030016D13Rik
Gm5082
1700034K08Rik
Umad1
Gm9999
A330093E20Rik
Nutf2-ps1
Loxhd1
C130083M11Rik
2810404M03Rik
Zc3h13
E230016K23Rik
4930429D17Rik
Zfp936
Smok4a
1500011B03Rik
2610507I01Rik
Oaz1-ps
4930578N18Rik
Cfap52
Sycp1-ps1
Fam204a
Mirc35hg
2210013O21Rik
4930577N17Rik
Saraf
Raet1b
Gm12338
B3glct
2810007J24Rik
Mx1
Gm4224
Bex6
Gm10373
E130201H02Rik
Rslcan18
1700030A11Rik
Gm10052
3000002C10Rik
Gm2694
Gar1
1700030O20Rik
Hgh1
Rsrp1
2810029C07Rik
Gm11529
Gm11413
Gm6455
4933412E12Rik
D230030E09Rik
A230028O05Rik
Rnf125
6720489N17Rik
Olfr1300-ps1
5031426D15Rik
Gm13034
9430091E24Rik
E130114P18Rik
Olfr703
Gm10474
Prkag2os1
C87198
4930529C04Rik
Zpr1
4933433G19Rik
1700112H15Rik
4930513N10Rik
Fhl4
Fam120aos
Gm8709
Gm10516
Serpinb6c
Ssc4d
3110045C21Rik
Snhg6
AA543186
Gm14085
Btbd19
BC048602
Gm5
Speer1-ps1
C430002N11Rik
Smarca5-ps
1700001G11Rik
Tmem263
D330050I16Rik
4930572O03Rik
3110070M22Rik
4930567H12Rik
4932435O22Rik
E030030I06Rik
Gm1631
1700092M07Rik
Gm19510
2900009J06Rik
4930412B13Rik
Sult2a7
E130317F20Rik
9230102K24Rik
5730507C01Rik
Gm15915
Cracr2a
Mcemp1
1190003K10Rik
Gm7104
1700022E09Rik
C920021L13Rik
Gm2447
Kcnq1ot1
Uchl4
Gm14207
Gm16740
1700034P13Rik
4930528D03Rik
Cfap36
Cep83
Mrpl57
2810433D01Rik
4930509E16Rik
E130218I03Rik
2310015A10Rik
Cyp2c53-ps
Shisa8
4930483K19Rik
9430037G07Rik
9330133O14Rik
Gm10336
1700086O06Rik
1700031A10Rik
4930548H24Rik
Sacs
Gm16432
1110019D14Rik
4930563H07Rik
Gm2516
Gm12633
Gsdmcl-ps
Daw1
Gm16897
Gm364
Tmem181c-ps
2310001K24Rik
2410114N07Rik
Tmsb15b2
4930568E12Rik
Gm11548
D630032N06Rik
Hsdl2
6330549D23Rik
Gm20605
1500011K16Rik
Zfp87
Gm4489
Gm15545
Zfp809
Zfp85os
Gm5820
9430076C15Rik
Gm16907
C330013E15Rik
Zgrf1
1700125G22Rik
4931403E22Rik
AW495222
4930556J02Rik
4930558C23Rik
Kank4os
2810403D21Rik
Cep295
Gm14057
Six3os1
A430093F15Rik
Prm2
4930481A15Rik
Gm10433
1300002E11Rik
Fv1
Gm15348
Gm6568
Gatb
Gm12718
Mterf3
Gm16023
9130015A21Rik
Gm6313
Gm4961
Marcks
Gm19757
Gm5434
5430437J10Rik
1600002D24Rik
Gm16497
9430060I03Rik
Gm16386
Zfp133-ps
4933429K18Rik
D4Ertd617e
D6Ertd527e
4732416N19Rik
Scarna13
AW549542
A930017M01Rik
A930002C04Rik
C230091D08Rik
Gm16702
1110020A21Rik
4933417O13Rik
4921531C22Rik
Eno1b
6030469F06Rik
E330012B07Rik
Gm5468
6330415G19Rik
Gm11974
Pbld2
Tcstv3
Olfr965
LOC100504039
2810429I04Rik
4933431E20Rik
4933431G14Rik
E130112N10Rik
1700018B24Rik
Ceacam-ps1
Gm17830
Arhgap20os
Nwd2
Tagap1
Cptp
Oosp3
Tgoln2
Gas5
Znf41-ps
Cfap20
Gm5088
Zxda
AI463170
1810044D09Rik
Gm10512
Dux
Gm19705
Olfr947-ps1
Gm10440
Kantr
Zranb2
Gm10125
Mkln1os
2310068J16Rik
Ptprd
4930500J02Rik
Gm14812
Srrm4os
Zfp820
Gm10364
4930455C13Rik
