# Supplementary material for: RNA-Seq transcriptome reveals different molecular responses during human and mouse oocyte maturation and fertilization
Source: BMC Genomics. 2020 Jul 10;21:475. doi: 10.1186/s12864-020-06885-4 (PMC7350670; doi:10.1186/s12864-020-06885-4)
Supplement: Supplementary file 13 — Additional file 13. GO categories of human MII oocyte non-homologous genes. [file 12864_2020_6885_MOESM13_ESM.csv]

	ID	Description	GeneRatio	BgRatio	pvalue	p.adjust	qvalue	geneID	Count
GO:0006910	GO:0006910	phagocytosis, recognition	12/408	84/18670	2.75977202118337e-07	0.000441378945393998	0.000437648275992629	IGHV4-28/IGHG1/TRBC2/IGHA1/IGHG4/IGHG2/IGHA2/IGHV3-49/IGHM/IGHV4-34/IGHV4-39/IGHE	12
GO:0007189	GO:0007189	adenylate cyclase-activating G protein-coupled receptor signaling pathway	15/408	139/18670	3.97102065131802e-07	0.000441378945393998	0.000437648275992629	ADGRL3/ADGRG6/ADGRB2/ADGRG7/ADGRG1/ADGRL1/ADGRD1/ADGRB3/ADGRG4/ADGRE2/ADGRE5/ADGRG2/ADGRL2/ADGRF1/ADGRG5	15
GO:0006958	GO:0006958	complement activation, classical pathway	13/408	137/18670	9.87674773268825e-06	0.00594011619282012	0.00588990851990687	IGHV4-28/IGHG1/TRBC2/IGHA1/IGHG4/IGHG2/IGHA2/IGHV3-49/IGHM/IGLV1-47/IGHV4-34/IGHV4-39/IGHE	13
GO:0006911	GO:0006911	phagocytosis, engulfment	12/408	118/18670	1.06884681832121e-05	0.00594011619282012	0.00588990851990687	IGHV4-28/IGHG1/TRBC2/IGHA1/IGHG4/IGHG2/IGHA2/IGHV3-49/IGHM/IGHV4-34/IGHV4-39/IGHE	12
GO:0019933	GO:0019933	cAMP-mediated signaling	15/408	187/18670	1.61403223356042e-05	0.00717598731040964	0.00711533367805374	ADGRL3/ADGRG6/ADGRB2/ADGRG7/ADGRG1/ADGRL1/ADGRD1/ADGRB3/ADGRG4/ADGRE2/ADGRE5/ADGRG2/ADGRL2/ADGRF1/ADGRG5	15
GO:0099024	GO:0099024	plasma membrane invagination	12/408	127/18670	2.25828254930791e-05	0.00734138680968397	0.00727933517033796	IGHV4-28/IGHG1/TRBC2/IGHA1/IGHG4/IGHG2/IGHA2/IGHV3-49/IGHM/IGHV4-34/IGHV4-39/IGHE	12
GO:0002455	GO:0002455	humoral immune response mediated by circulating immunoglobulin	13/408	150/18670	2.61916409183353e-05	0.00734138680968397	0.00727933517033796	IGHV4-28/IGHG1/TRBC2/IGHA1/IGHG4/IGHG2/IGHA2/IGHV3-49/IGHM/IGLV1-47/IGHV4-34/IGHV4-39/IGHE	13
GO:0050853	GO:0050853	B cell receptor signaling pathway	12/408	129/18670	2.64197456039009e-05	0.00734138680968397	0.00727933517033796	IGHV4-28/IGHG1/TRBC2/IGHA1/IGHG4/IGHG2/IGHA2/IGHV3-49/IGHM/IGHV4-34/IGHV4-39/IGHE	12
GO:0016446	GO:0016446	somatic hypermutation of immunoglobulin genes	5/408	18/18670	3.29458034401798e-05	0.00813484539930369	0.00806608720607142	PMS2P5/PMS2P1/PMS2P3/PMS2P11/PMS2P6	5
GO:0010324	GO:0010324	membrane invagination	12/408	135/18670	4.15292768366499e-05	0.00813484539930369	0.00806608720607142	IGHV4-28/IGHG1/TRBC2/IGHA1/IGHG4/IGHG2/IGHA2/IGHV3-49/IGHM/IGHV4-34/IGHV4-39/IGHE	12
GO:0042989	GO:0042989	sequestering of actin monomers	4/408	10/18670	4.25190018133625e-05	0.00813484539930369	0.00806608720607142	TMSB4X/TMSB10/TMSB4Y/TMSB15B	4
GO:0002566	GO:0002566	somatic diversification of immune receptors via somatic mutation	5/408	19/18670	4.39127956777527e-05	0.00813484539930369	0.00806608720607142	PMS2P5/PMS2P1/PMS2P3/PMS2P11/PMS2P6	5
GO:0007062	GO:0007062	sister chromatid cohesion	8/408	63/18670	6.57613494212086e-05	0.0108208313929743	0.0107293704272975	DDX12P/STAG3L4/MEIKIN/STAG3L1/STAG3L3/STAG3L2/SLF1/SLF2	8
GO:0050871	GO:0050871	positive regulation of B cell activation	12/408	142/18670	6.81473861905715e-05	0.0108208313929743	0.0107293704272975	IGHV4-28/IGHG1/TRBC2/IGHA1/IGHG4/IGHG2/IGHA2/IGHV3-49/IGHM/IGHV4-34/IGHV4-39/IGHE	12
GO:0019935	GO:0019935	cyclic-nucleotide-mediated signaling	15/408	215/18670	8.12660778154805e-05	0.0120436327322542	0.0119418362768854	ADGRL3/ADGRG6/ADGRB2/ADGRG7/ADGRG1/ADGRL1/ADGRD1/ADGRB3/ADGRG4/ADGRE2/ADGRE5/ADGRG2/ADGRL2/ADGRF1/ADGRG5	15
GO:0007188	GO:0007188	adenylate cyclase-modulating G protein-coupled receptor signaling pathway	15/408	221/18670	0.000110614143031994	0.0149259958063484	0.0147998367395854	ADGRL3/ADGRG6/ADGRB2/ADGRG7/ADGRG1/ADGRL1/ADGRD1/ADGRB3/ADGRG4/ADGRE2/ADGRE5/ADGRG2/ADGRL2/ADGRF1/ADGRG5	15
GO:0003341	GO:0003341	cilium movement	8/408	68/18670	0.000114143917547423	0.0149259958063484	0.0147998367395854	CFAP20/CFAP54/CFAP53/DNAAF5/CFAP61/CFAP46/CFAP221/CFAP43	8
GO:0006956	GO:0006956	complement activation	13/408	175/18670	0.000128641869938285	0.015273362129135	0.0151442670163168	IGHV4-28/IGHG1/TRBC2/IGHA1/IGHG4/IGHG2/IGHA2/IGHV3-49/IGHM/IGLV1-47/IGHV4-34/IGHV4-39/IGHE	13
GO:0030497	GO:0030497	fatty acid elongation	4/408	13/18670	0.000137412164904498	0.015273362129135	0.0151442670163168	HACD3/HACD2/HACD1/HACD4	4
GO:0042761	GO:0042761	very long-chain fatty acid biosynthetic process	4/408	13/18670	0.000137412164904498	0.015273362129135	0.0151442670163168	HACD3/HACD2/HACD1/HACD4	4
GO:1900118	GO:1900118	negative regulation of execution phase of apoptosis	5/408	24/18670	0.000146691019547112	0.0155282922120586	0.0153970423524638	MTRNR2L6/MTRNR2L1/MTRNR2L12/MTRNR2L11/MTRNR2L8	5
GO:0007187	GO:0007187	G protein-coupled receptor signaling pathway, coupled to cyclic nucleotide second messenger	16/408	256/18670	0.000171997417623695	0.0172263257691002	0.0170807236122338	ADGRL3/OR6T1/ADGRG6/ADGRB2/ADGRG7/ADGRG1/ADGRL1/ADGRD1/ADGRB3/ADGRG4/ADGRE2/ADGRE5/ADGRG2/ADGRL2/ADGRF1/ADGRG5	16
GO:0001539	GO:0001539	cilium or flagellum-dependent cell motility	6/408	39/18670	0.00018597922557733	0.0172263257691002	0.0170807236122338	CFAP20/CFAP54/CFAP57/CFAP46/CFAP44/CFAP43	6
GO:0060285	GO:0060285	cilium-dependent cell motility	6/408	39/18670	0.00018597922557733	0.0172263257691002	0.0170807236122338	CFAP20/CFAP54/CFAP57/CFAP46/CFAP44/CFAP43	6
GO:0050864	GO:0050864	regulation of B cell activation	13/408	184/18670	0.000211772731942199	0.0188308313243003	0.0186716673973459	IGHV4-28/IGHG1/MIR17HG/TRBC2/IGHA1/IGHG4/IGHG2/IGHA2/IGHV3-49/IGHM/IGHV4-34/IGHV4-39/IGHE	13
GO:0006390	GO:0006390	mitochondrial transcription	4/408	15/18670	0.000253386005217629	0.0201170389142425	0.0199470035686359	MTERF4/MTERF1/MTERF2/MTERF3	4
GO:0010273	GO:0010273	detoxification of copper ion	4/408	15/18670	0.000253386005217629	0.0201170389142425	0.0199470035686359	MT1DP/MT1A/MT1G/MT1M	4
GO:1990169	GO:1990169	stress response to copper ion	4/408	15/18670	0.000253386005217629	0.0201170389142425	0.0199470035686359	MT1DP/MT1A/MT1G/MT1M	4
GO:0031167	GO:0031167	rRNA methylation	5/408	27/18670	0.000263991738395385	0.0202363322225152	0.0200652885735004	MTERF4/METTL15P1/FBLL1/NSUN5P1/NSUN5P2	5
GO:0008037	GO:0008037	cell recognition	14/408	215/18670	0.000285369312528129	0.0211458660583343	0.0209671347520667	IGHV4-28/IGHG1/IZUMO1R/TRBC2/IGHA1/IGHG4/IGHG2/IGHA2/IGHV3-49/POMZP3/IGHM/IGHV4-34/IGHV4-39/IGHE	14
GO:0061687	GO:0061687	detoxification of inorganic compound	4/408	17/18670	0.000426756137462861	0.0290374056465084	0.0287919726418963	MT1DP/MT1A/MT1G/MT1M	4
GO:0097501	GO:0097501	stress response to metal ion	4/408	17/18670	0.000426756137462861	0.0290374056465084	0.0287919726418963	MT1DP/MT1A/MT1G/MT1M	4
GO:0072376	GO:0072376	protein activation cascade	13/408	198/18670	0.000431054604738991	0.0290374056465084	0.0287919726418963	IGHV4-28/IGHG1/TRBC2/IGHA1/IGHG4/IGHG2/IGHA2/IGHV3-49/IGHM/IGLV1-47/IGHV4-34/IGHV4-39/IGHE	13
GO:0050851	GO:0050851	antigen receptor-mediated signaling pathway	17/408	316/18670	0.000625170412074092	0.040875112530609	0.0405296236186733	IGHV4-28/TRBV7-9/IGHG1/TRBC2/IGHA1/IGHG4/IGHG2/BTN2A3P/RAB29/IGHA2/TRBV12-3/TRAC/IGHV3-49/IGHM/IGHV4-34/IGHV4-39/IGHE	17
